# Supplementary material for: Trisilver(I) citrate
Source: Acta Crystallogr Sect E Struct Rep Online. 2011 Jan 22;67(Pt 2):m255. doi: 10.1107/S160053681100239X (PMC3051445; doi:10.1107/S160053681100239X)
Supplement: Supplementary file 1 [file e-67-0m255-sup1.cif]

##############################################################################
###                                                                        ###
###        Electronic paper (Acta Crystallographica Section E)             ###
###                                                                        ###
##############################################################################
#                                                                            #
# This CIF contains the data in a paper accepted for publication in Acta     #
# Crystallographica Section E. It conforms to the requirements of Notes      #
# for Authors for Section E, and has been peer reviewed under the auspices   #
# of the IUCr Commission on Journals.                                        #
#                                                                            #
# Full details of the Crystallographic Information File format               #
# are given in the paper "The Crystallographic Information File (CIF):       #
# a New Standard Archive File for Crystallography" by S. R. Hall, F. H.      #
# Allen and I. D. Brown [Acta Cryst. (1991), A47, 655-685].                  #
#                                                                            #
# The current version of the core CIF dictionary is obtainable from          #
# ftp://ftp.iucr.org/pub/cif_core.dic. The current version number is 2.4.    #
#                                                                            #
# Software is freely available for graphical display of the structure(s) in  #
# this CIF.  For information consult the CIF home page http://www.iucr.org/  #
# cif/home.html                                                              #
#                                                                            #
# This file may be used for bona fide research purposes within the           #
# scientific community so long as proper attribution is given to the journal # 
# article from which it was obtained.                                        #
#                                                                            #
##############################################################################
                                             
data_global
_audit_creation_method     'maXus'
_journal_date_recd_electronic     2010-12-31
_journal_date_accepted     2011-01-17
_journal_name_full     'Acta Crystallographica, Section E'
_journal_year     2011
_journal_volume     67
_journal_issue      2
_journal_page_first     m255
_journal_page_last     m255
_journal_paper_category     QM
_journal_coeditor_code     KP2301
_publ_contact_author_name     'Andreas Fischer'
_publ_contact_author_address
;
Inorganic Chemistry
School of Chemical Science and Engineering
Royal Institute of Technology (KTH)
100 44 Stockholm
Sweden
;
_publ_contact_author_email     'afischer@kth.se'
_publ_contact_author_fax     '+46(0)8 212 626'
_publ_contact_author_phone     '+46(0)8 790-7987'
_publ_section_title
;
Trisilver(I) citrate
;
loop_
    _publ_author_name
    _publ_author_footnote
    _publ_author_address
    'Fischer, Andreas' .
;
Inorganic Chemistry
School of Chemical Science and Engineering
Royal Institute of Technology (KTH)
100 44 Stockholm
Sweden
;
_publ_section_synopsis     .
data_I
_chemical_name_systematic
;
Trisilver citrate
;
_chemical_formula_moiety     '3(Ag +), C6 H5 O7 3-'
_chemical_formula_sum     'C6 H5 Ag3 O7'
_chemical_formula_iupac     '3Ag +, C6 H5 O7 3-'
_chemical_formula_weight     512.709
_symmetry_cell_setting     orthorhombic
_symmetry_space_group_name_H-M     'P b c a'
_symmetry_space_group_name_Hall     '-P 2ac 2ab'
loop_
    _symmetry_equiv_pos_as_xyz
    'x, y, z'
    '-x+1/2, -y, z+1/2'
    'x+1/2, -y+1/2, -z'
    '-x, y+1/2, -z+1/2'
    '-x, -y, -z'
    'x-1/2, y, -z-1/2'
    '-x-1/2, y-1/2, z'
    'x, -y-1/2, z-1/2'
_cell_length_a     6.6181(7)
_cell_length_b     11.8477(11)
_cell_length_c     22.386(2)
_cell_angle_alpha     90.00
_cell_angle_beta     90.00
_cell_angle_gamma     90.00
_cell_volume     1755.3(3)
_cell_formula_units_Z     8
_cell_measurement_reflns_used     53
_cell_measurement_theta_min     4.0
_cell_measurement_theta_max     20.0
_cell_measurement_temperature     299
_exptl_crystal_description     'Rod'
_exptl_crystal_colour     'Colourless'
_exptl_crystal_size_max     0.12
_exptl_crystal_size_mid     0.05
_exptl_crystal_size_min     0.02
_exptl_crystal_density_diffrn     3.880
_exptl_crystal_density_method     'not measured'
_exptl_crystal_F_000     1904
_exptl_absorpt_coefficient_mu     6.645
_exptl_absorpt_correction_type     multi-scan
_exptl_absorpt_process_details     '(SADABS; Sheldrick, 2003)'
_exptl_absorpt_correction_T_min     0.631
_exptl_absorpt_correction_T_max     0.876
_exptl_special_details
;
;
_diffrn_ambient_temperature     299
_diffrn_radiation_type     'MoK\a'
loop_
    _diffrn_radiation_wavelength
    0.71073
_diffrn_radiation_source     'fine-focus sealed tube'
_diffrn_measurement_device     'Bruker--Nonius KappaCCD'
_diffrn_measurement_method     '\f & \w'
_diffrn_reflns_number     15238
_diffrn_reflns_av_R_equivalents     0.055
_diffrn_reflns_av_sigmaI/netI     0.038
_diffrn_reflns_theta_min     4.6
_diffrn_reflns_theta_max     27.5
_diffrn_reflns_theta_full     27.5
_diffrn_measured_fraction_theta_max     0.995
_diffrn_measured_fraction_theta_full     0.995
_diffrn_reflns_limit_h_min     -8
_diffrn_reflns_limit_h_max     8
_diffrn_reflns_limit_k_min     -14
_diffrn_reflns_limit_k_max     15
_diffrn_reflns_limit_l_min     -29
_diffrn_reflns_limit_l_max     29
_refine_special_details
;
Refinement of <i>F</i>^2^ against ALL reflections. The weighted <i>R</i>-factor
<i>wR</i> and goodness of fit <i>S</i> are based on <i>F</i>^2^, conventional
<i>R</i>-factors <i>R</i> are based on <i>F</i>, with <i>F</i> set to zero for
negative <i>F</i>^2^. The threshold expression of <i>F</i>^2^ >
\s(<i>F</i>^2^) is used only for calculating <i>R</i>-factors(gt) <i>etc</i>.
and is not relevant to the choice of reflections for refinement.
<i>R</i>-factors based on <i>F</i>^2^ are statistically about twice as large
as those based on <i>F</i>, and <i>R</i>- factors based on ALL data will be
even larger.
;
_reflns_number_total     2008
_reflns_number_gt     1493
_reflns_threshold_expression     I>2\s(I)
_refine_ls_structure_factor_coef     Fsqd
_refine_ls_matrix_type     full
_refine_ls_R_factor_all     0.061
_refine_ls_R_factor_gt     0.032
_refine_ls_wR_factor_gt     0.045
_refine_ls_wR_factor_ref     0.051
_refine_ls_goodness_of_fit_ref     1.10
_refine_ls_restrained_S_all     1.10
_refine_ls_number_reflns     2008
_refine_ls_number_parameters     148
_refine_ls_number_restraints     1
_refine_ls_hydrogen_treatment     mixed
_refine_ls_weighting_scheme     calc
_refine_ls_weighting_details
         'calc w=1/[\s^2^(Fo^2^)+(0.0117P)^2^+5.8189P] where P=(Fo^2^+2Fc^2^)/3'
_atom_sites_solution_primary     direct
_atom_sites_solution_secondary     difmap
_refine_ls_shift/su_max     0.001
_refine_ls_shift/su_mean     0.001
_refine_diff_density_max     1.212
_refine_diff_density_min     -1.208
_refine_ls_extinction_method     none
_refine_ls_extinction_coef     ?
loop_
    _atom_type_symbol
    _atom_type_description
    _atom_type_scat_dispersion_real
    _atom_type_scat_dispersion_imag
    _atom_type_scat_source
    'C' 'C' 0.0033 0.0016
                         'International Tables Vol C Tables 4.2.6.8 and 6.1.1.4'
    'H' 'H' 0.0000 0.0000
                         'International Tables Vol C Tables 4.2.6.8 and 6.1.1.4'
    'Ag' 'Ag' -0.8971 1.1015
                         'International Tables Vol C Tables 4.2.6.8 and 6.1.1.4'
    'O' 'O' 0.0106 0.0060
                         'International Tables Vol C Tables 4.2.6.8 and 6.1.1.4'
_computing_data_collection     'Collect'
_computing_cell_refinement     'DIRAX (Duisenberg, 1992)'
_computing_data_reduction     'EvalCCD (Duisenberg <i>et al.</i>, 2003)'
_computing_structure_solution     'SHELXS97 (Sheldrick, 2008)'
_computing_structure_refinement     'SHELXL97 (Sheldrick, 2008)'
_computing_molecular_graphics     'DIAMOND (Brandenburg, 2007)'
_computing_publication_material     'publCIF (Westrip, 2010)'
loop_
    _atom_site_type_symbol
    _atom_site_label
    _atom_site_fract_x
    _atom_site_fract_y
    _atom_site_fract_z
    _atom_site_U_iso_or_equiv
    _atom_site_adp_type
    _atom_site_calc_flag
    _atom_site_refinement_flags
    _atom_site_occupancy
    _atom_site_disorder_assembly
    _atom_site_disorder_group
    Ag Ag1 0.10659(6) 0.25916(4) 0.431564(16) 0.02802(12) Uani d . 1 . .
    Ag Ag2 0.27992(6) 0.15476(4) 0.296424(16) 0.03187(12) Uani d . 1 . .
    Ag Ag3 0.42015(6) 0.32800(4) 0.216249(16) 0.02955(12) Uani d . 1 . .
    C C1 0.7295(7) 0.5962(4) 0.33652(19) 0.0165(10) Uani d . 1 . .
    C C2 0.4709(7) 0.3885(4) 0.3454(2) 0.0181(11) Uani d . 1 . .
    C C3 0.5610(7) 0.4467(4) 0.39995(19) 0.0168(10) Uani d . 1 . .
    C C4 0.7567(7) 0.5110(4) 0.38916(18) 0.0155(10) Uani d . 1 . .
    C C5 0.8155(7) 0.5769(4) 0.44573(19) 0.0160(10) Uani d . 1 . .
    C C6 1.0229(7) 0.6305(4) 0.4444(2) 0.0176(11) Uani d . 1 . .
    O O1 0.5862(5) 0.6651(3) 0.34287(14) 0.0244(8) Uani d . 1 . .
    O O2 0.8489(5) 0.5926(3) 0.29317(14) 0.0240(8) Uani d . 1 . .
    O O3 0.3092(5) 0.3355(3) 0.35141(15) 0.0317(9) Uani d . 1 . .
    O O4 0.5631(5) 0.3974(3) 0.29684(14) 0.0307(9) Uani d . 1 . .
    O O5 0.9113(5) 0.4296(3) 0.37668(14) 0.0186(7) Uani d D 1 . .
    O O6 1.0678(5) 0.7019(3) 0.48333(15) 0.0296(9) Uani d . 1 . .
    O O7 1.1480(5) 0.6006(3) 0.40461(15) 0.0272(8) Uani d . 1 . .
    H H3A 0.4617 0.4990 0.4157 0.020 Uiso calc R 1 . .
    H H3B 0.5856 0.3900 0.4304 0.020 Uiso calc R 1 . .
    H H5A 0.7161 0.6359 0.4522 0.019 Uiso calc R 1 . .
    H H5B 0.8089 0.5260 0.4796 0.019 Uiso calc R 1 . .
    H H5O 1.012(5) 0.468(4) 0.379(2) 0.028 Uiso d D 1 . .
loop_
    _atom_site_aniso_label
    _atom_site_aniso_U_11
    _atom_site_aniso_U_22
    _atom_site_aniso_U_33
    _atom_site_aniso_U_12
    _atom_site_aniso_U_13
    _atom_site_aniso_U_23
    Ag1 0.0264(2) 0.0362(3) 0.02149(19) 0.00746(19) 0.00281(17) -0.00024(17)
    Ag2 0.0284(2) 0.0484(3) 0.01882(19) -0.0047(2) -0.00075(17) -0.00654(19)
    Ag3 0.0383(3) 0.0327(3) 0.01763(18) -0.0018(2) -0.00653(17) -0.00150(17)
    C1 0.014(2) 0.020(3) 0.016(2) -0.005(2) -0.004(2) -0.003(2)
    C2 0.018(3) 0.014(3) 0.022(2) -0.002(2) -0.004(2) 0.002(2)
    C3 0.014(2) 0.021(3) 0.015(2) 0.001(2) 0.0015(19) -0.0013(19)
    C4 0.015(2) 0.016(3) 0.016(2) 0.003(2) 0.001(2) 0.0021(19)
    C5 0.019(3) 0.015(3) 0.014(2) 0.002(2) 0.0004(19) 0.0012(19)
    C6 0.017(3) 0.020(3) 0.016(2) 0.002(2) -0.004(2) 0.003(2)
    O1 0.0250(19) 0.023(2) 0.0250(17) 0.0080(17) 0.0029(15) 0.0076(15)
    O2 0.0222(18) 0.034(2) 0.0162(16) 0.0004(16) 0.0039(15) 0.0037(15)
    O3 0.029(2) 0.040(2) 0.0260(18) -0.013(2) 0.0013(16) -0.0050(17)
    O4 0.029(2) 0.044(2) 0.0188(17) -0.0117(18) 0.0016(17) -0.0080(16)
    O5 0.0197(19) 0.0140(19) 0.0220(16) 0.0030(16) 0.0001(15) -0.0033(14)
    O6 0.031(2) 0.034(2) 0.0232(17) -0.0112(18) 0.0018(16) -0.0115(16)
    O7 0.0223(19) 0.030(2) 0.0296(19) -0.0022(17) 0.0038(16) -0.0077(16)
_geom_special_details
;
All e.s.d.'s (except the e.s.d. in the dihedral angle between two l.s. planes)
are estimated using the full covariance matrix. The cell e.s.d.'s are taken
into account individually in the estimation of e.s.d.'s in distances, angles
and torsion angles; correlations between e.s.d.'s in cell parameters are only
used when they are defined by crystal symmetry. An approximate (isotropic)
treatment of cell e.s.d.'s is used for estimating e.s.d.'s involving l.s.
planes.
;
loop_
    _geom_bond_atom_site_label_1
    _geom_bond_atom_site_label_2
    _geom_bond_site_symmetry_2
    _geom_bond_distance
    _geom_bond_publ_flag
    Ag1 O6 5_666 2.275(3) y
    Ag1 O3 . 2.416(3) y
    Ag1 O6 7_755 2.539(3) y
    Ag1 O7 7_755 2.555(3) y
    Ag2 O2 4_645 2.300(3) y
    Ag2 O3 . 2.477(4) y
    Ag2 O7 7_755 2.550(3) y
    Ag2 O2 7_755 2.566(3) y
    Ag2 Ag3 . 2.8801(6) n
    Ag2 Ag3 6_556 3.1563(7) n
    Ag3 O4 . 2.197(3) y
    Ag3 O1 4_645 2.340(3) y
    Ag3 O5 6_556 2.404(3) y
    Ag3 O4 6_556 2.519(4) y
    Ag3 Ag2 6_656 3.1563(7) n
    C1 O2 . 1.252(5) n
    C1 O1 . 1.260(6) n
    C1 C4 . 1.562(6) n
    C2 O3 . 1.248(6) n
    C2 O4 . 1.252(6) n
    C2 C3 . 1.523(6) n
    C3 C4 . 1.522(6) n
    C4 O5 . 1.433(6) n
    C4 C5 . 1.538(6) n
    C5 C6 . 1.513(7) n
    C6 O6 . 1.251(6) n
    C6 O7 . 1.266(6) n
    O1 Ag3 4_655 2.340(3) n
    O2 Ag2 4_655 2.300(3) n
    O2 Ag2 7_765 2.566(3) n
    O4 Ag3 6_656 2.519(4) n
    O5 Ag3 6_656 2.404(3) n
    O6 Ag1 5_666 2.275(3) n
    O6 Ag1 7_765 2.539(3) n
    O7 Ag2 7_765 2.550(3) n
    O7 Ag1 7_765 2.555(3) n
    C3 H3A . 0.9700 n
    C3 H3B . 0.9700 n
    C5 H5A . 0.9700 n
    C5 H5B . 0.9700 n
    O5 H5O . 0.81(2) n
loop_
    _geom_angle_atom_site_label_1
    _geom_angle_atom_site_label_2
    _geom_angle_atom_site_label_3
    _geom_angle_site_symmetry_1
    _geom_angle_site_symmetry_3
    _geom_angle
    _geom_angle_publ_flag
    O6 Ag1 O3 5_666 . 145.89(13) n
    O6 Ag1 O6 5_666 7_755 95.88(6) n
    O3 Ag1 O6 . 7_755 88.17(12) n
    O6 Ag1 O7 5_666 7_755 132.00(12) n
    O3 Ag1 O7 . 7_755 75.34(12) n
    O6 Ag1 O7 7_755 7_755 51.10(11) n
    O2 Ag2 O3 4_645 . 137.63(12) n
    O2 Ag2 O7 4_645 7_755 144.77(12) n
    O3 Ag2 O7 . 7_755 74.39(11) n
    O2 Ag2 O2 4_645 7_755 103.78(10) n
    O3 Ag2 O2 . 7_755 100.80(12) n
    O7 Ag2 O2 7_755 7_755 77.04(10) n
    O2 Ag2 Ag3 4_645 . 78.71(9) n
    O3 Ag2 Ag3 . . 70.64(8) n
    O7 Ag2 Ag3 7_755 . 135.29(8) n
    O2 Ag2 Ag3 7_755 . 83.01(8) n
    O2 Ag2 Ag3 4_645 6_556 81.39(9) n
    O3 Ag2 Ag3 . 6_556 62.71(9) n
    O7 Ag2 Ag3 7_755 6_556 112.94(8) n
    O2 Ag2 Ag3 7_755 6_556 155.01(8) n
    Ag3 Ag2 Ag3 . 6_556 73.958(16) n
    O4 Ag3 O1 . 4_645 141.33(13) n
    O4 Ag3 O5 . 6_556 122.24(13) n
    O1 Ag3 O5 4_645 6_556 85.60(11) n
    O4 Ag3 O4 . 6_556 112.16(13) n
    O1 Ag3 O4 4_645 6_556 100.76(12) n
    O5 Ag3 O4 6_556 6_556 73.33(11) n
    O4 Ag3 Ag2 . . 83.90(9) n
    O1 Ag3 Ag2 4_645 . 76.06(8) n
    O5 Ag3 Ag2 6_556 . 152.65(8) n
    O4 Ag3 Ag2 6_556 . 90.16(8) n
    O4 Ag3 Ag2 . 6_656 89.56(10) n
    O1 Ag3 Ag2 4_645 6_656 55.00(8) n
    O5 Ag3 Ag2 6_556 6_656 105.44(8) n
    O4 Ag3 Ag2 6_556 6_656 155.43(9) n
    Ag2 Ag3 Ag2 . 6_656 80.542(17) n
    O2 C1 O1 . . 125.8(4) n
    O2 C1 C4 . . 119.4(4) n
    O1 C1 C4 . . 114.9(4) n
    O3 C2 O4 . . 123.6(4) n
    O3 C2 C3 . . 118.6(4) n
    O4 C2 C3 . . 117.8(4) n
    C4 C3 C2 . . 115.6(4) n
    O5 C4 C3 . . 107.6(4) n
    O5 C4 C5 . . 108.8(4) n
    C3 C4 C5 . . 109.8(3) n
    O5 C4 C1 . . 111.7(3) n
    C3 C4 C1 . . 110.2(4) n
    C5 C4 C1 . . 108.8(4) n
    C6 C5 C4 . . 115.2(4) n
    O6 C6 O7 . . 121.6(4) n
    O6 C6 C5 . . 119.1(4) n
    O7 C6 C5 . . 119.4(4) n
    C1 O1 Ag3 . 4_655 119.0(3) n
    C1 O2 Ag2 . 4_655 115.5(3) n
    C1 O2 Ag2 . 7_765 124.9(3) n
    Ag2 O2 Ag2 4_655 7_765 106.72(12) n
    C2 O3 Ag1 . . 138.1(3) n
    C2 O3 Ag2 . . 116.7(3) n
    Ag1 O3 Ag2 . . 90.13(12) n
    C2 O4 Ag3 . . 118.2(3) n
    C2 O4 Ag3 . 6_656 122.1(3) n
    Ag3 O4 Ag3 . 6_656 100.73(13) n
    C4 O5 Ag3 . 6_656 121.5(2) n
    C6 O6 Ag1 . 5_666 126.9(3) n
    C6 O6 Ag1 . 7_765 93.7(3) n
    Ag1 O6 Ag1 5_666 7_765 139.37(15) n
    C6 O7 Ag2 . 7_765 136.0(3) n
    C6 O7 Ag1 . 7_765 92.6(3) n
    Ag2 O7 Ag1 7_765 7_765 85.45(11) n
    C4 C3 H3A . . 108.4 n
    C2 C3 H3A . . 108.4 n
    C4 C3 H3B . . 108.4 n
    C2 C3 H3B . . 108.4 n
    H3A C3 H3B . . 107.4 n
    C6 C5 H5A . . 108.5 n
    C4 C5 H5A . . 108.5 n
    C6 C5 H5B . . 108.5 n
    C4 C5 H5B . . 108.5 n
    H5A C5 H5B . . 107.5 n
    C4 O5 H5O . . 101(4) n
    Ag3 O5 H5O 6_656 . 109(4) n
loop_
    _geom_hbond_atom_site_label_D
    _geom_hbond_atom_site_label_H
    _geom_hbond_atom_site_label_A
    _geom_hbond_site_symmetry_A
    _geom_hbond_distance_DH
    _geom_hbond_distance_HA
    _geom_hbond_distance_DA
    _geom_hbond_angle_DHA
    O5 H5O O7 . 0.81(2) 1.90(3) 2.636(5) 152(5)
