# Supplementary material for: Trisilver(I) citrate
Source: Acta Crystallogr Sect E Struct Rep Online. 2011 Jan 22;67(Pt 2):m255. doi: 10.1107/S160053681100239X (PMC3051445; doi:10.1107/S160053681100239X)
Supplement: Supplementary file 2 [file e-67-0m255-Isup2.hkl]

# 
# h,k,l, Fc-squared, Fo-squared, sigma(Fo-squared) and status flag 
# 
data_I
_shelx_title ' Compound X' 
_shelx_refln_list_code          4 
_shelx_F_calc_maximum      667.14 
_exptl_crystal_F_000      1904.00 
_reflns_d_resolution_high  0.7695 
 
loop_ 
 _symmetry_equiv_pos_as_xyz 
 'x, y, z' 
 '-x+1/2, -y, z+1/2' 
 'x+1/2, -y+1/2, -z' 
 '-x, y+1/2, -z+1/2' 
 '-x, -y, -z' 
 'x-1/2, y, -z-1/2' 
 '-x-1/2, y-1/2, z' 
 'x, -y-1/2, z-1/2' 
 
_cell_length_a     6.6181 
_cell_length_b    11.8477 
_cell_length_c    22.3859 
_cell_angle_alpha  90.000 
_cell_angle_beta   90.000 
_cell_angle_gamma  90.000 
 
_shelx_F_squared_multiplier     1.000 
 
loop_ 
 _refln_index_h 
 _refln_index_k 
 _refln_index_l 
 _refln_F_squared_calc 
 _refln_F_squared_meas 
 _refln_F_squared_sigma 
 _refln_observed_status 
   2   0   0       21.76      110.33     43.46 o 
   4   0   0    17491.95    17263.97    552.18 o 
   6   0   0    70744.60    72208.61   1243.24 o 
   8   0   0        8.56      427.15    548.68 o 
   2   1   0    13213.63    13317.01    195.43 o 
   4   1   0      868.15      693.43     77.96 o 
   6   1   0    48559.57    50256.63    657.64 o 
   8   1   0     1698.50     2358.72    418.67 o 
   2   2   0     7573.29     7672.83    158.55 o 
   4   2   0    31231.08    32339.24    424.54 o 
   6   2   0    23274.21    23191.78    394.93 o 
   8   2   0      540.23      627.58    907.36 o 
   2   3   0    55791.46    56334.04    775.02 o 
   4   3   0      944.22      932.15    104.23 o 
   6   3   0     5848.47     5703.50    200.49 o 
   8   3   0     5844.92     7130.52    761.80 o 
   0   4   0    57114.61    61110.71   1200.55 o 
   2   4   0    21406.34    21118.42    373.82 o 
   4   4   0    37670.79    38182.61    611.05 o 
   6   4   0      829.70      618.66    249.23 o 
   8   4   0     3136.42     3738.70    658.86 o 
   2   5   0   245437.33   246899.08   3102.32 o 
   4   5   0     4077.35     4360.73    181.29 o 
   6   5   0     2321.49     2153.86    311.08 o 
   8   5   0    17115.50    17615.67   1125.92 o 
   0   6   0    19005.99    18383.68    802.84 o 
   2   6   0    12864.43    12251.19    302.87 o 
   4   6   0    33712.40    32474.97    535.64 o 
   6   6   0     4871.30     4255.48    272.24 o 
   2   7   0   131488.44   133442.03   1819.06 o 
   4   7   0    19968.85    20179.48    418.28 o 
   6   7   0      790.11     1015.69    454.55 o 
   0   8   0      307.72      410.63    214.33 o 
   2   8   0     1463.50     1085.90    109.88 o 
   4   8   0      504.08     1206.44    311.64 o 
   6   8   0      244.26     -145.77    268.05 o 
   2   9   0    15190.84    15992.33    278.83 o 
   4   9   0    17719.65    17905.43    542.06 o 
   6   9   0     7283.90     7167.11    497.85 o 
   0  10   0    33197.17    32212.96    736.06 o 
   2  10   0     1179.12     1239.25    116.50 o 
   4  10   0      666.82      939.09    434.25 o 
   6  10   0     5610.08     5824.91    526.60 o 
   2  11   0      148.09      342.51    218.52 o 
   4  11   0      713.61     1051.13    565.83 o 
   6  11   0     3378.06     2824.55    574.96 o 
   0  12   0    53090.11    56592.17   1443.11 o 
   2  12   0      198.40      389.80    376.58 o 
   4  12   0     3169.36     2567.04    826.15 o 
   2  13   0      243.35     -218.29    485.15 o 
   4  13   0      325.23     1210.60    646.03 o 
   0  14   0     6066.28     7221.66   1739.44 o 
   2  14   0     4110.71     4253.10    635.74 o 
   2   1   1     2875.45     2753.89     64.31 o 
   3   1   1     5317.45     5638.71     98.05 o 
   4   1   1    12907.86    12947.94    185.88 o 
   5   1   1       14.35       59.71     78.59 o 
   6   1   1     3702.07     3581.10    134.05 o 
   7   1   1       19.87       46.78    146.54 o 
   8   1   1      701.43      154.11    483.86 o 
   1   2   1     3891.33     3932.61     97.75 o 
   2   2   1   191187.75   194671.47   1603.49 o 
   3   2   1     2246.15     2575.16     67.06 o 
   4   2   1    30335.21    30057.10    294.74 o 
   5   2   1     3477.21     3445.26    117.45 o 
   6   2   1     2872.37     2891.22    111.57 o 
   7   2   1        3.40      148.39    127.10 o 
   8   2   1     2013.85     2818.38    443.70 o 
   1   3   1    15944.34    15888.60    190.18 o 
   2   3   1     6686.12     6656.88    116.71 o 
   3   3   1      237.72      178.18     40.61 o 
   4   3   1    53102.64    51290.61    454.11 o 
   5   3   1      349.50      216.14     47.44 o 
   6   3   1     4706.75     4610.67    163.53 o 
   7   3   1      547.17      377.99    171.48 o 
   0   4   1     8689.63     8535.33    191.67 o 
   1   4   1      834.94      807.80     53.98 o 
   2   4   1    26024.33    24147.54    288.92 o 
   3   4   1     4785.45     4769.41    113.11 o 
   4   4   1    25033.02    24123.32    271.02 o 
   5   4   1     2736.07     2782.64    107.00 o 
   6   4   1      351.38      436.80    106.29 o 
   7   4   1      255.53      -72.95    185.92 o 
   8   4   1      328.52      400.93    405.57 o 
   1   5   1     4842.65     4664.08    109.65 o 
   2   5   1     5528.05     5627.52    153.55 o 
   3   5   1      385.30      238.08     69.82 o 
   4   5   1     7403.04     6965.69    156.93 o 
   5   5   1     1984.95     2053.60    159.96 o 
   6   5   1      681.28      451.13    146.17 o 
   7   5   1      493.62      265.43    198.72 o 
   8   5   1      272.05      292.91    461.66 o 
   0   6   1    32836.25    32812.45    511.92 o 
   1   6   1     3954.32     3885.64    114.14 o 
   2   6   1     2930.42     3033.12    118.41 o 
   3   6   1       56.33       -4.13    109.95 o 
   4   6   1       55.08      -19.73     96.62 o 
   5   6   1     1522.66     1193.87    127.07 o 
   6   6   1      764.75      954.78    162.07 o 
   7   6   1      566.41      734.37    259.77 o 
   1   7   1     4960.93     5018.73    133.80 o 
   2   7   1       13.14       65.13     62.78 o 
   3   7   1     1854.29     1957.00    130.82 o 
   4   7   1     9452.70     9510.45    239.47 o 
   5   7   1     3889.48     3861.79    181.22 o 
   6   7   1     3983.49     3901.02    286.41 o 
   7   7   1      400.03      539.58    390.42 o 
   0   8   1     1914.26     2329.77    158.79 o 
   1   8   1     5605.19     5865.76    150.10 o 
   2   8   1    15570.96    14834.34    238.63 o 
   3   8   1      253.25      359.71    117.20 o 
   4   8   1     8606.08     8730.58    229.39 o 
   5   8   1        3.42      505.78    178.11 o 
   6   8   1       96.10      118.17    255.13 o 
   7   8   1      701.92     1146.31    410.74 o 
   1   9   1     1259.30     1153.31    113.76 o 
   2   9   1    12850.25    12379.79    189.71 o 
   3   9   1      993.08      769.87    176.25 o 
   4   9   1    13212.24    13658.38    345.31 o 
   5   9   1     1425.90     1315.79    281.42 o 
   6   9   1     2087.15     2283.43    337.81 o 
   0  10   1     4397.31     3813.09    209.81 o 
   1  10   1     2626.86     2624.21    147.64 o 
   2  10   1     6453.12     6933.43    182.44 o 
   3  10   1     3565.45     3924.68    205.52 o 
   4  10   1      926.35     1029.57    219.88 o 
   5  10   1        7.88      405.03    337.39 o 
   6  10   1     1361.36     1473.07    392.53 o 
   1  11   1      687.74      339.54    192.34 o 
   2  11   1    11259.46    11063.86    215.70 o 
   3  11   1      278.73      271.74    235.26 o 
   4  11   1     1482.61     1665.56    313.74 o 
   5  11   1      200.36      460.45    355.86 o 
   6  11   1       37.72        4.74    533.70 o 
   0  12   1     2267.36     1728.08    386.54 o 
   1  12   1      311.43      816.39    188.22 o 
   2  12   1       48.77       43.14    159.82 o 
   3  12   1     2717.46     2786.43    379.75 o 
   4  12   1     1695.94     1770.33    680.99 o 
   5  12   1     1267.12      160.79    499.50 o 
   1  13   1     1904.83     1867.75    296.72 o 
   2  13   1      394.38      414.95    347.08 o 
   3  13   1     1171.89     1021.36    351.92 o 
   4  13   1      403.36      380.76    486.62 o 
   0  14   1       32.68     -435.77    714.19 o 
   1  14   1     1033.67      687.98    494.37 o 
   2  14   1     3066.84     2909.03    438.99 o 
   3  14   1     1306.35     1503.03    608.29 o 
   1  15   1      267.31     -152.07    566.80 o 
   2   0   2    24171.98    23848.18    290.81 o 
   3   0   2     7577.71     8171.16    160.13 o 
   4   0   2    24266.17    24689.07    383.31 o 
   5   0   2     3369.66     3428.22    137.00 o 
   6   0   2     8269.68     8588.87    295.33 o 
   7   0   2     1690.15     2127.70    224.17 o 
   8   0   2     2847.97     2975.09    594.93 o 
   2   1   2   172666.89   171009.05   1278.13 o 
   3   1   2      109.59       39.09     41.11 o 
   4   1   2     4707.81     4550.02     98.07 o 
   5   1   2    65289.65    67291.38    584.93 o 
   6   1   2      492.79      353.86    104.38 o 
   7   1   2        2.64      327.23    136.17 o 
   8   1   2    17404.17    17733.50    842.74 o 
   1   2   2    78170.94    79257.45    627.19 o 
   2   2   2     6927.36     6812.40     99.92 o 
   3   2   2     3993.82     3827.55     80.39 o 
   4   2   2    15268.20    14819.94    191.22 o 
   5   2   2        6.07      104.14     71.51 o 
   6   2   2      147.01      115.71    109.34 o 
   7   2   2     5952.27     6052.81    176.31 o 
   8   2   2     1916.77     1876.48    388.75 o 
   1   3   2    77892.11    78920.66    594.50 o 
   2   3   2    37655.97    37331.70    324.20 o 
   3   3   2    10386.56    10463.92    133.34 o 
   4   3   2     8816.63     8691.75    137.42 o 
   5   3   2     5971.67     5690.52    124.99 o 
   6   3   2     8913.25     9119.40    164.78 o 
   7   3   2        1.30        7.09    158.63 o 
   8   3   2      235.81      272.70    564.32 o 
   0   4   2   272576.69   273216.88   3865.37 o 
   1   4   2      459.01      433.26     38.88 o 
   2   4   2     2278.47     2357.48     65.22 o 
   3   4   2    75181.04    77288.96    671.87 o 
   4   4   2     3323.35     3413.54     99.12 o 
   5   4   2     1521.80     1612.81     85.18 o 
   6   4   2    14599.51    14234.95    219.15 o 
   7   4   2     5633.64     5781.42    227.07 o 
   8   4   2       96.86      997.59    642.09 o 
   1   5   2    10682.10     9954.48    160.96 o 
   2   5   2     4143.80     4136.73     97.96 o 
   3   5   2    14069.12    14238.88    204.87 o 
   4   5   2     1493.47     1690.32    107.32 o 
   5   5   2        8.82       22.50     99.03 o 
   6   5   2    15448.58    15198.86    280.81 o 
   7   5   2      338.86      148.95    242.33 o 
   8   5   2     1872.05     1530.85    737.77 o 
   0   6   2   230207.94   223519.81   3734.12 o 
   1   6   2       11.59       72.13     69.83 o 
   2   6   2      398.86      193.91     66.45 o 
   3   6   2    62548.74    63833.51    642.96 o 
   4   6   2     4033.49     4220.43    156.90 o 
   5   6   2      463.73      280.82    132.17 o 
   6   6   2    19365.39    18935.61    324.49 o 
   7   6   2     4282.40     4345.50    308.75 o 
   1   7   2       75.82        5.88     91.42 o 
   2   7   2     6865.40     7001.21    187.38 o 
   3   7   2     5331.45     5344.71    156.99 o 
   4   7   2      915.27      802.01    126.40 o 
   5   7   2      166.32      451.85    150.11 o 
   6   7   2     5389.40     5064.11    238.24 o 
   7   7   2      326.89       13.90    519.80 o 
   0   8   2    35909.21    37636.29   1080.95 o 
   1   8   2    12304.84    11957.65    208.02 o 
   2   8   2     6107.68     6002.85    148.03 o 
   3   8   2    28941.48    29418.38    408.37 o 
   4   8   2     6879.22     6481.67    214.04 o 
   5   8   2      248.22      261.42    198.43 o 
   6   8   2     5420.64     6065.14    338.75 o 
   7   8   2     1239.06     1750.15    467.34 o 
   1   9   2     2324.83     2456.09    130.49 o 
   2   9   2     7585.33     7210.40    152.49 o 
   3   9   2      607.50      225.34    252.03 o 
   4   9   2      333.42      593.39    213.04 o 
   5   9   2     5156.48     6247.54    274.54 o 
   6   9   2       83.53      609.82    628.19 o 
   0  10   2      926.52      824.16    229.44 o 
   1  10   2    10932.69    10879.38    241.65 o 
   2  10   2     6293.27     6428.99    150.57 o 
   3  10   2      692.94       92.04    116.65 o 
   4  10   2     4945.58     4912.96    250.49 o 
   5  10   2      222.40     -273.87    270.53 o 
   6  10   2       10.35     -283.86    349.28 o 
   1  11   2    10672.35    10401.22    242.73 o 
   2  11   2    20799.46    21176.53    306.71 o 
   3  11   2      222.81      172.63    243.79 o 
   4  11   2     1209.21     1815.52    340.44 o 
   5  11   2     9433.83    10489.94    524.45 o 
   0  12   2     8556.71     8980.39    424.59 o 
   1  12   2      261.23      499.38    187.09 o 
   2  12   2       37.37        1.94    135.01 o 
   3  12   2      149.27      612.23    457.84 o 
   4  12   2      762.90      692.31    342.34 o 
   5  12   2      251.11      460.71    406.52 o 
   1  13   2     3786.31     3541.76    317.78 o 
   2  13   2     7163.64     7931.35    506.85 o 
   3  13   2       26.08      452.68    480.27 o 
   4  13   2     4650.87     3329.42    465.98 o 
   0  14   2      741.07     1566.50    498.68 o 
   1  14   2       76.23      130.26    370.97 o 
   2  14   2     1240.62      867.59    383.92 o 
   3  14   2      498.56     1118.35    606.48 o 
   1  15   2      390.21      373.08    622.33 o 
   2   1   3     8496.94     8769.27    106.02 o 
   3   1   3     6229.17     6224.14     94.64 o 
   4   1   3    11782.95    11651.12    159.18 o 
   5   1   3       12.98      100.30     66.64 o 
   6   1   3     3099.47     3402.38    136.11 o 
   7   1   3     1486.44     1782.04    128.39 o 
   8   1   3      704.51      378.51    482.40 o 
   1   2   3    46230.50    45496.53    327.75 o 
   2   2   3    63200.41    64236.88    492.60 o 
   3   2   3      297.26      275.49     52.30 o 
   4   2   3    10742.35    10834.21    162.75 o 
   5   2   3     8291.12     8404.30    146.61 o 
   6   2   3      448.53      623.48    107.38 o 
   7   2   3     1394.15     1227.72    138.42 o 
   8   2   3      846.71      846.53    436.00 o 
   1   3   3     3521.84     3038.76     55.65 o 
   2   3   3    34777.02    35636.05    300.39 o 
   3   3   3     5276.67     5032.61     88.06 o 
   4   3   3    44275.50    43251.49    400.32 o 
   5   3   3     1204.30     1135.75     80.94 o 
   6   3   3     6160.49     5904.15    143.26 o 
   7   3   3     7087.20     7243.96    226.57 o 
   8   3   3       29.61       35.82    558.65 o 
   0   4   3     3087.64     3147.35    120.98 o 
   1   4   3    23026.31    22144.21    209.11 o 
   2   4   3    61829.47    64112.50    639.97 o 
   3   4   3     2259.14     2322.18     74.78 o 
   4   4   3     6712.13     6572.49    134.60 o 
   5   4   3     4108.41     4153.38     99.67 o 
   6   4   3     3778.45     4008.90    142.29 o 
   7   4   3     1330.25     1606.83    240.31 o 
   8   4   3     2075.35     1456.16    475.30 o 
   1   5   3     2118.53     1855.05     66.83 o 
   2   5   3    18437.58    17976.63    227.53 o 
   3   5   3     2753.27     3166.82    127.14 o 
   4   5   3    15510.79    14842.37    233.74 o 
   5   5   3      199.23      211.00     69.40 o 
   6   5   3      313.74      148.22    127.21 o 
   7   5   3     1523.34     1087.35    235.30 o 
   8   5   3     1239.59     2537.06    834.35 o 
   0   6   3      622.62      910.66    117.55 o 
   1   6   3     1226.92     1346.64     89.46 o 
   2   6   3     4524.78     4956.92    119.01 o 
   3   6   3     4212.71     4193.45    131.17 o 
   4   6   3     4810.63     4704.57    163.66 o 
   5   6   3      145.44       71.84    144.64 o 
   6   6   3       45.59      330.87    154.05 o 
   7   6   3        2.83     -250.00    281.40 o 
   1   7   3     2139.95     1994.77    105.01 o 
   2   7   3     3940.00     3964.05    145.50 o 
   3   7   3     2813.09     2672.40    135.83 o 
   4   7   3     4316.26     4360.04    168.56 o 
   5   7   3     1428.85     1608.73    169.20 o 
   6   7   3       12.84       -2.41    229.69 o 
   7   7   3     2655.59     3171.12    420.83 o 
   0   8   3     2942.59     3044.20    188.33 o 
   1   8   3    14446.64    14390.74    231.03 o 
   2   8   3    17233.51    16585.49    227.01 o 
   3   8   3     2496.06     2146.98    146.28 o 
   4   8   3    15059.73    15123.58    291.14 o 
   5   8   3     4906.70     5010.29    211.70 o 
   6   8   3     1482.81     2022.37    280.38 o 
   7   8   3      105.11      373.28    439.49 o 
   1   9   3    11711.01    11975.65    232.38 o 
   2   9   3      144.90      170.11     76.07 o 
   3   9   3        3.45      -12.16    153.11 o 
   4   9   3    11255.14    10870.08    296.98 o 
   5   9   3       89.34      339.61    229.11 o 
   6   9   3      453.00     -118.12    478.11 o 
   0  10   3    14108.37    13310.60    374.23 o 
   1  10   3     1392.02     1884.59    166.15 o 
   2  10   3     4428.69     4907.88    175.31 o 
   3  10   3     1042.60      836.05    214.68 o 
   4  10   3     8727.05     8294.56    396.57 o 
   5  10   3     3165.65     3106.80    301.56 o 
   6  10   3     1438.41     1459.72    730.96 o 
   1  11   3     2340.73     2544.11    190.68 o 
   2  11   3       16.53       26.87    140.12 o 
   3  11   3      159.92      -91.12    271.30 o 
   4  11   3       46.56       31.91    320.61 o 
   5  11   3     2065.66     2240.98    406.38 o 
   0  12   3    19520.54    19784.84    746.69 o 
   1  12   3     3566.44     3558.90    246.95 o 
   2  12   3       25.06     -121.25    340.84 o 
   3  12   3     1102.85     1302.20    352.87 o 
   4  12   3     1333.23     1483.40    325.88 o 
   5  12   3       44.71      451.25    397.01 o 
   1  13   3      264.78      267.72    276.83 o 
   2  13   3      512.47       -6.58     80.96 o 
   3  13   3        2.65      -81.08    261.11 o 
   4  13   3     1046.80     1174.36    512.59 o 
   0  14   3      755.96      536.14    397.41 o 
   1  14   3      939.87      948.17    388.15 o 
   2  14   3      626.86     1347.36    467.80 o 
   3  14   3      158.98      973.11    935.92 o 
   1  15   3      113.33      264.56    510.72 o 
   1   0   4     5730.13     6305.17     96.79 o 
   2   0   4      116.08      182.45     43.13 o 
   3   0   4   445073.28   443835.50   4876.39 o 
   4   0   4      511.46      325.14     89.99 o 
   5   0   4     2404.74     2337.93    132.97 o 
   6   0   4     2805.19     2871.88    261.84 o 
   7   0   4    10559.53    10481.99    311.71 o 
   8   0   4      877.54       76.63    540.97 o 
   1   1   4     5190.82     5237.00     64.32 o 
   2   1   4    20444.90    18959.54    199.53 o 
   3   1   4    49184.54    50334.93    423.28 o 
   4   1   4     8695.33     8782.49    135.00 o 
   5   1   4      436.03      329.09     76.98 o 
   6   1   4      874.59      850.75    109.33 o 
   7   1   4      300.72       66.31    113.42 o 
   8   1   4     3225.39     3299.26    485.72 o 
   0   2   4    49209.50    51088.35    519.21 o 
   1   2   4    23726.19    24310.70    207.65 o 
   2   2   4     1166.86     1177.05     45.30 o 
   3   2   4   149587.66   146987.56   1130.67 o 
   4   2   4      995.20     1193.84     65.00 o 
   5   2   4       67.44      130.55     74.28 o 
   6   2   4     3964.71     3856.90    123.02 o 
   7   2   4     8788.45     8541.84    201.71 o 
   8   2   4      176.65      223.43    440.63 o 
   1   3   4    29017.75    28634.50    238.83 o 
   2   3   4    21169.01    20538.76    197.08 o 
   3   3   4     7957.56     8120.03    118.48 o 
   4   3   4     2210.74     2290.32     89.67 o 
   5   3   4    19981.06    20400.13    290.21 o 
   6   3   4      308.99      394.42     98.01 o 
   7   3   4      301.66      136.18    156.72 o 
   8   3   4       44.96      207.03    571.35 o 
   0   4   4    18880.63    18402.67    264.20 o 
   1   4   4    55827.73    55808.93    436.80 o 
   2   4   4     1040.86     1175.46     58.45 o 
   3   4   4      279.41      281.79     58.45 o 
   4   4   4       32.27       97.47     54.75 o 
   5   4   4        5.74       56.34     40.86 o 
   6   4   4     2747.93     2735.07    114.15 o 
   7   4   4     6875.37     6555.44    325.89 o 
   8   4   4       11.88      277.32    449.47 o 
   1   5   4    73516.30    74404.68    593.50 o 
   2   5   4     6338.66     6233.02     95.49 o 
   3   5   4     1957.84     1948.21     75.76 o 
   4   5   4      186.17      312.00     71.24 o 
   5   5   4    78965.98    80239.13    737.46 o 
   6   5   4      983.49     1095.85    129.40 o 
   7   5   4     1374.87     1820.18    350.55 o 
   8   5   4     1221.53     -150.09    630.30 o 
   0   6   4    56895.54    54563.89    734.06 o 
   1   6   4    61594.26    61490.32    641.46 o 
   2   6   4     1782.99     1864.34     73.68 o 
   3   6   4    12345.40    12645.61    192.36 o 
   4   6   4     1034.37     1277.80    126.85 o 
   5   6   4      423.11      563.22    136.36 o 
   6   6   4     6901.59     6936.20    219.92 o 
   7   6   4     6281.23     5832.17    468.80 o 
   1   7   4    77425.34    78195.93    717.57 o 
   2   7   4    11576.00    11101.34    172.10 o 
   3   7   4        8.54      -29.74    125.70 o 
   4   7   4     3058.80     2991.13    159.49 o 
   5   7   4    43059.84    42407.55    537.32 o 
   6   7   4     1173.79      981.88    277.17 o 
   7   7   4      715.53     1181.57    462.97 o 
   0   8   4     9267.44     9153.76    262.78 o 
   1   8   4     2252.70     2391.74    119.23 o 
   2   8   4      772.34      545.66    119.25 o 
   3   8   4     2590.06     2739.36    245.33 o 
   4   8   4      172.98       84.34    156.56 o 
   5   8   4     1733.02     2172.75    310.51 o 
   6   8   4     1343.14     1391.71    291.28 o 
   7   8   4     1733.29     1157.98    461.39 o 
   1   9   4    16008.44    16023.90    260.56 o 
   2   9   4      650.23      711.66     93.70 o 
   3   9   4     7738.18     7898.19    272.83 o 
   4   9   4     1095.62     1222.63    240.11 o 
   5   9   4     1996.96     2103.37    249.04 o 
   6   9   4        2.21      -30.91    284.42 o 
   0  10   4      480.24      178.71    298.83 o 
   1  10   4     2189.40     2365.74    153.03 o 
   2  10   4     2970.14     3160.72    134.07 o 
   3  10   4    23004.46    22472.73    452.44 o 
   4  10   4     1291.41     1692.12    341.10 o 
   5  10   4      836.29      942.63    308.53 o 
   6  10   4        8.81      702.89    478.11 o 
   1  11   4      411.37      248.71    213.70 o 
   2  11   4     1441.50     1302.50    209.82 o 
   3  11   4     3848.11     4043.37    310.56 o 
   4  11   4       78.67       13.01    334.53 o 
   5  11   4      121.27      376.57    349.44 o 
   0  12   4     1491.92     2131.99    462.97 o 
   1  12   4     1033.14      656.61    193.73 o 
   2  12   4      181.65       95.16    247.14 o 
   3  12   4    20811.90    21853.75    623.81 o 
   4  12   4        0.41      124.35    323.79 o 
   5  12   4       18.56       -4.36    356.91 o 
   1  13   4       31.63     -178.19    295.60 o 
   2  13   4      749.33     1019.46    391.78 o 
   3  13   4       14.84     -197.48    479.19 o 
   4  13   4     1114.50     1290.38    557.20 o 
   0  14   4      417.73       60.18    531.90 o 
   1  14   4     6128.91     4882.39    499.51 o 
   2  14   4      344.59      935.78    387.20 o 
   3  14   4     2560.05     2659.00    590.21 o 
   1  15   4       34.94      813.86    388.05 o 
   1   1   5    10517.17    10489.84    101.56 o 
   2   1   5      388.11      357.91     33.83 o 
   3   1   5     3509.11     3496.78     86.46 o 
   4   1   5      163.96      217.19     44.49 o 
   5   1   5     1219.27     1392.23    100.28 o 
   6   1   5       48.38      115.71    104.21 o 
   7   1   5     5449.75     5382.01    185.66 o 
   8   1   5      199.30      689.98    457.83 o 
   0   2   5       25.94       65.01     56.20 o 
   1   2   5    96729.90    96905.64    666.78 o 
   2   2   5     4123.65     4283.51     93.36 o 
   3   2   5      350.88      441.23     54.47 o 
   4   2   5     5967.73     5838.52    112.83 o 
   5   2   5    28452.10    29397.75    320.49 o 
   6   2   5     5915.71     5630.31    138.82 o 
   7   2   5     1888.16     1969.47    201.64 o 
   8   2   5       35.31      220.37    357.74 o 
   1   3   5    54718.00    54542.22    402.62 o 
   2   3   5     2072.55     2048.60     67.94 o 
   3   3   5     7405.25     7246.00    106.04 o 
   4   3   5    10543.94    10160.59    141.25 o 
   5   3   5     1156.95     1017.97     79.15 o 
   6   3   5      226.96      325.51    145.31 o 
   7   3   5    20455.63    20761.00    630.86 o 
   8   3   5      638.16      310.87    484.55 o 
   0   4   5    32842.73    34624.96    436.00 o 
   1   4   5   127581.12   129829.52    931.98 o 
   2   4   5    12291.99    12328.44    140.52 o 
   3   4   5    13208.18    14006.22    163.11 o 
   4   4   5    11427.33    11331.90    152.53 o 
   5   4   5    10883.36    10724.63    157.07 o 
   6   4   5     2310.58     2282.17    187.62 o 
   7   4   5     2035.58     1873.04    487.03 o 
   8   4   5       15.20      971.16    434.22 o 
   1   5   5    27053.95    27133.01    262.50 o 
   2   5   5       24.73      -11.40     57.63 o 
   3   5   5      888.99      962.04     72.69 o 
   4   5   5     6413.07     5981.15    122.67 o 
   5   5   5     1124.30     1386.97    170.18 o 
   6   5   5      317.29      275.07    124.67 o 
   7   5   5     3809.07     3497.71    367.27 o 
   0   6   5     7898.03     7725.80    206.26 o 
   1   6   5      272.48      224.36     76.09 o 
   2   6   5      786.86      733.03     98.40 o 
   3   6   5     9044.92     8732.38    185.31 o 
   4   6   5      620.18      548.89     87.80 o 
   5   6   5     1073.82     1228.08    125.04 o 
   6   6   5        0.75      291.19    193.24 o 
   7   6   5      218.56      549.15    568.49 o 
   1   7   5     7441.17     7383.04    153.10 o 
   2   7   5     6058.40     6073.58    130.74 o 
   3   7   5     7851.95     7999.22    165.28 o 
   4   7   5     4736.34     4281.10    164.20 o 
   5   7   5      641.97     1236.57    222.41 o 
   6   7   5     2843.61     3004.50    268.12 o 
   7   7   5     3205.11     3294.14    576.14 o 
   0   8   5        2.66      180.71    122.16 o 
   1   8   5    37215.68    37507.27    400.87 o 
   2   8   5     4075.54     3905.31    125.19 o 
   3   8   5     4504.23     4737.50    164.22 o 
   4   8   5        8.11        7.72    100.33 o 
   5   8   5     4122.16     3686.14    228.65 o 
   6   8   5      156.18       97.89    296.55 o 
   7   8   5      338.25      317.49    453.64 o 
   1   9   5    25424.38    26211.51    337.25 o 
   2   9   5    11810.98    11264.58    206.61 o 
   3   9   5     2323.05     2596.72    159.29 o 
   4   9   5     6550.76     5845.18    236.67 o 
   5   9   5      723.01     1011.80    261.68 o 
   6   9   5      973.86     1301.52    385.93 o 
   0  10   5        6.74     -139.94    168.80 o 
   1  10   5     1369.04     2024.87    138.82 o 
   2  10   5     3668.53     3516.49    162.42 o 
   3  10   5      748.05      520.34    182.07 o 
   4  10   5      988.02      462.04    250.33 o 
   5  10   5     3034.63     2816.23    369.22 o 
   6  10   5      305.43      321.20    530.05 o 
   1  11   5     4884.78     5417.69    214.46 o 
   2  11   5     7505.38     7237.50    265.97 o 
   3  11   5        4.49     -408.58    272.38 o 
   4  11   5     1094.68      447.26    698.81 o 
   5  11   5     4435.25     4706.49    838.55 o 
   0  12   5      100.95      388.71    536.67 o 
   1  12   5     2870.78     2395.96    244.71 o 
   2  12   5      162.85       41.96    233.78 o 
   3  12   5     2860.19     2630.54    376.95 o 
   4  12   5     1188.36     1455.97    385.22 o 
   5  12   5      883.19     1314.60    426.63 o 
   1  13   5      144.62      240.10    317.06 o 
   2  13   5      923.50      767.24    393.63 o 
   3  13   5      219.40      709.53    391.95 o 
   4  13   5        0.09        1.27    446.63 o 
   0  14   5     4069.08     4239.56   1214.80 o 
   1  14   5     4021.08     4035.75    417.16 o 
   2  14   5      904.69     1291.78    488.07 o 
   3  14   5      158.05      771.38    424.57 o 
   1  15   5      307.60      122.73    617.91 o 
   0   0   6    55875.44    54799.15    772.64 o 
   1   0   6    42209.94    42111.90    456.50 o 
   2   0   6    15621.87    14624.50    286.42 o 
   3   0   6    72122.92    73650.15   1036.43 o 
   4   0   6    44956.52    46274.88    555.77 o 
   5   0   6     2140.40     2322.35    104.35 o 
   6   0   6     4301.45     4438.90    185.92 o 
   7   0   6     6447.77     6517.80    438.98 o 
   8   0   6     1151.55      455.72    830.72 o 
   1   1   6    45041.52    44379.93    317.29 o 
   2   1   6    55777.75    55339.70    465.60 o 
   3   1   6     2058.35     1717.63     75.22 o 
   4   1   6     1501.98     1434.14     74.68 o 
   5   1   6    61474.98    63130.47    575.26 o 
   6   1   6     1375.37     1409.06     99.61 o 
   7   1   6      447.41      332.09    199.87 o 
   8   1   6     3656.60     3755.34    952.02 o 
   0   2   6    30323.38    28376.94    305.19 o 
   1   2   6    14425.71    14255.32    135.94 o 
   2   2   6     4948.57     4753.37     89.47 o 
   3   2   6     2939.38     2571.44     76.42 o 
   4   2   6    22469.81    21489.90    273.78 o 
   5   2   6     2023.25     2113.77    160.70 o 
   6   2   6     4508.51     4500.35    244.79 o 
   7   2   6     1003.51     1028.58    205.85 o 
   8   2   6     1687.79      783.66    431.29 o 
   1   3   6    49610.23    49715.48    374.32 o 
   2   3   6    42889.24    43163.56    351.44 o 
   3   3   6    10297.07    10848.68    142.92 o 
   4   3   6     5105.30     4913.32     93.15 o 
   5   3   6     3407.98     3229.23    102.13 o 
   6   3   6    10305.78    10374.61    203.09 o 
   7   3   6      711.81     1608.58    244.98 o 
   8   3   6     1145.98      269.86    938.64 o 
   0   4   6    71533.03    71413.29    746.00 o 
   1   4   6      971.85     1349.65     63.02 o 
   2   4   6       19.44      115.36     38.02 o 
   3   4   6    79562.94    79788.47    692.44 o 
   4   4   6     4386.67     4133.31     97.96 o 
   5   4   6     1641.88     1526.00     80.94 o 
   6   4   6     5964.53     6096.55    141.75 o 
   7   4   6     1648.31     1556.32    309.07 o 
   8   4   6     1109.32      894.04    612.62 o 
   1   5   6      863.27      907.99     70.53 o 
   2   5   6    29732.86    29709.86    288.82 o 
   3   5   6    10894.24    10664.39    152.19 o 
   4   5   6    11993.65    11591.05    172.26 o 
   5   5   6     8498.00     8561.43    174.36 o 
   6   5   6     5411.51     5429.59    167.40 o 
   7   5   6      619.56     1012.86    327.46 o 
   0   6   6    34514.18    35188.52    514.54 o 
   1   6   6     2379.97     2199.69     88.41 o 
   2   6   6       57.58        1.95     55.31 o 
   3   6   6   115667.21   116799.55   1011.70 o 
   4   6   6    10533.98    10367.93    184.74 o 
   5   6   6       70.88        3.03     84.93 o 
   6   6   6      808.88      897.20    168.54 o 
   7   6   6     2212.80     2632.88    520.43 o 
   1   7   6     7509.48     7292.11    193.00 o 
   2   7   6    13389.66    13050.81    191.83 o 
   3   7   6     3692.43     3366.74    123.88 o 
   4   7   6     5122.40     5482.99    208.93 o 
   5   7   6     1742.73     1996.96    175.83 o 
   6   7   6     1929.56     1732.83    255.77 o 
   7   7   6      463.09      373.95    838.29 o 
   0   8   6     8526.26     8898.66    282.42 o 
   1   8   6    10677.68    10669.33    193.11 o 
   2   8   6      215.95      315.22    118.95 o 
   3   8   6     8784.00     9487.46    208.61 o 
   4   8   6     5248.55     5209.52    214.81 o 
   5   8   6      291.08      220.71    188.71 o 
   6   8   6     1034.59      996.30    453.27 o 
   7   8   6      645.81     2031.37    786.29 o 
   1   9   6      661.78      330.10    161.38 o 
   2   9   6    10365.81    10025.21    197.68 o 
   3   9   6      154.75       52.48    125.12 o 
   4   9   6     1141.99     1408.79    201.95 o 
   5   9   6     4769.00     4856.49    397.31 o 
   6   9   6     1203.71     1779.63    503.57 o 
   0  10   6     6128.98     6042.51    276.28 o 
   1  10   6    14222.51    14414.39    262.32 o 
   2  10   6     3345.94     2993.63    156.57 o 
   3  10   6      111.36      334.17    165.41 o 
   4  10   6     2444.98     2769.46    268.91 o 
   5  10   6      347.53      677.64    316.75 o 
   6  10   6     1641.38     1086.37    679.41 o 
   1  11   6     4848.84     4408.35    212.62 o 
   2  11   6     4046.58     4241.00    194.68 o 
   3  11   6      970.68     1003.76    156.22 o 
   4  11   6       36.27     -262.72    274.74 o 
   5  11   6     8580.99     9495.99    474.83 o 
   0  12   6     4575.25     4994.97    432.29 o 
   1  12   6      219.26      171.10    197.71 o 
   2  12   6      880.49      950.26    260.93 o 
   3  12   6     5005.01     5054.21    418.90 o 
   4  12   6     2106.43     2924.01    382.77 o 
   5  12   6        3.81     -369.69    502.55 o 
   1  13   6     8046.90     7702.81    358.12 o 
   2  13   6      358.35       63.05    601.75 o 
   3  13   6        0.14      -61.33    425.22 o 
   4  13   6       27.84      398.66    430.98 o 
   0  14   6     1716.17     1551.97    605.82 o 
   1  14   6     1676.58     2215.30    507.86 o 
   2  14   6      166.17      242.83    469.00 o 
   3  14   6      703.02      290.11    452.62 o 
   1   1   7    31907.78    32531.83    248.49 o 
   2   1   7      736.73      600.58     40.86 o 
   3   1   7    13729.72    14090.54    174.49 o 
   4   1   7       44.06       -8.96     46.56 o 
   5   1   7     1695.68     1918.36    111.26 o 
   6   1   7      838.77      824.72    140.23 o 
   7   1   7     2878.23     2655.07    351.40 o 
   8   1   7     1824.99     2004.66    530.19 o 
   0   2   7    46872.82    48024.35    479.69 o 
   1   2   7   128154.88   131616.31    869.21 o 
   2   2   7     6238.95     5693.49     98.96 o 
   3   2   7      368.88      385.62     64.70 o 
   4   2   7     2775.67     2777.86     94.75 o 
   5   2   7    31810.50    32117.69    383.67 o 
   6   2   7     2486.76     2456.53    195.12 o 
   7   2   7      266.18      163.46    259.18 o 
   8   2   7       26.22      381.78   1970.25 o 
   1   3   7   130428.88   135183.28    931.53 o 
   2   3   7     7556.69     7727.99    101.41 o 
   3   3   7    14642.50    14015.89    184.45 o 
   4   3   7       21.62       57.73     76.93 o 
   5   3   7       89.18      164.16     98.24 o 
   6   3   7     1894.10     1848.84    150.58 o 
   7   3   7    16241.51    16494.73    406.90 o 
   8   3   7     1411.49     2279.50   1093.27 o 
   0   4   7     4599.96     4719.17    118.07 o 
   1   4   7    67357.49    67209.41    521.26 o 
   2   4   7     1213.15     1196.65     53.05 o 
   3   4   7     1269.35     1409.31     95.05 o 
   4   4   7      694.18      628.17     52.94 o 
   5   4   7     9988.19     9500.85    193.92 o 
   6   4   7      432.96      613.89    161.77 o 
   7   4   7      245.75      572.86    469.66 o 
   8   4   7       94.79     -365.65    829.14 o 
   1   5   7    21901.75    20856.19    216.21 o 
   2   5   7     2854.54     2733.14     87.88 o 
   3   5   7      197.17      173.29     44.61 o 
   4   5   7       21.17       -2.28     60.05 o 
   5   5   7    10443.71    10232.84    168.07 o 
   6   5   7      131.90       94.98    146.60 o 
   7   5   7     2752.41     2514.15    466.26 o 
   0   6   7        8.68     -116.63     77.76 o 
   1   6   7    14343.99    14189.39    179.93 o 
   2   6   7     4956.15     5258.08    109.46 o 
   3   6   7        4.04       49.75     68.27 o 
   4   6   7     1308.04     1335.43     94.16 o 
   5   6   7      130.84      108.15    140.48 o 
   6   6   7       11.72      -63.73    107.03 o 
   7   6   7      218.48      627.22    381.60 o 
   1   7   7     3340.72     3295.44    153.66 o 
   2   7   7      449.80      353.30     70.09 o 
   3   7   7       49.60     -143.81     95.87 o 
   4   7   7     1936.67     1989.30    136.57 o 
   5   7   7     3810.20     3764.36    171.13 o 
   6   7   7     1398.01     1499.19    632.51 o 
   7   7   7     7011.89     6771.35    504.13 o 
   0   8   7     6097.24     5888.64    225.82 o 
   1   8   7    60000.64    59554.29    573.47 o 
   2   8   7      427.23      329.40    145.21 o 
   3   8   7     3388.17     3378.61    159.71 o 
   4   8   7       60.16      -37.25    156.27 o 
   5   8   7     1924.09     2159.63    220.88 o 
   6   8   7      125.06     -377.95    488.92 o 
   7   8   7     2550.05     3005.26   1039.14 o 
   1   9   7     6172.45     6291.78    168.96 o 
   2   9   7      461.11      383.03    127.73 o 
   3   9   7       21.36      187.49    123.32 o 
   4   9   7      158.14      -51.59    159.29 o 
   5   9   7      177.81      243.30    271.97 o 
   6   9   7        8.13      137.61    479.68 o 
   0  10   7     3491.95     3377.67    246.71 o 
   1  10   7    13807.75    14893.10    290.70 o 
   2  10   7      118.35      220.78    138.30 o 
   3  10   7    11341.41    10637.97    500.76 o 
   4  10   7      187.42      214.84    290.95 o 
   5  10   7     1087.42     1372.76    324.06 o 
   6  10   7      624.77        2.71    696.32 o 
   1  11   7      755.07     1063.96    181.95 o 
   2  11   7       68.68      -32.10    302.76 o 
   3  11   7      394.24      547.09    204.03 o 
   4  11   7      641.38      135.25    387.60 o 
   5  11   7      107.20     -111.89    473.99 o 
   0  12   7     2180.70     2296.77    493.08 o 
   1  12   7      342.58      574.15    228.57 o 
   2  12   7      158.33       81.99    246.17 o 
   3  12   7     9966.98    10545.91    732.73 o 
   4  12   7      426.88      766.53    362.66 o 
   1  13   7     2365.17     1643.43    339.78 o 
   2  13   7      355.69     -189.17    474.51 o 
   3  13   7     3659.31     3612.83    557.96 o 
   4  13   7        0.80     1086.46    421.87 o 
   0  14   7        3.99      521.22    489.63 o 
   1  14   7      878.08     1327.53    500.02 o 
   2  14   7      337.44     -406.95    367.50 o 
   0   0   8   268866.63   263019.88   3387.11 o 
   1   0   8     7645.95     7248.85    117.85 o 
   2   0   8     7741.31     7718.27    239.70 o 
   3   0   8    99949.69    99004.09   1366.34 o 
   4   0   8     3173.87     3143.71    176.99 o 
   5   0   8     2909.48     2881.20    269.34 o 
   6   0   8     6847.75     7260.30    397.30 o 
   7   0   8     1688.88     1882.60    487.23 o 
   8   0   8     1333.51     -265.72   1169.90 o 
   1   1   8    53355.18    53433.29    386.13 o 
   2   1   8    51173.31    54257.78    427.40 o 
   3   1   8     6682.65     6829.82    125.00 o 
   4   1   8    17432.91    17003.15    210.94 o 
   5   1   8    31280.72    31001.94    384.97 o 
   6   1   8    23108.72    23280.91    334.72 o 
   7   1   8      120.97      648.02    364.72 o 
   8   1   8      366.30      -45.52    955.88 o 
   0   2   8   119251.54   118831.67   1095.18 o 
   1   2   8     2020.96     1944.80     64.45 o 
   2   2   8       73.45       32.84     73.30 o 
   3   2   8     7650.33     7252.91    126.85 o 
   4   2   8    11876.86    12117.68    176.56 o 
   5   2   8       51.72      314.04     96.68 o 
   6   2   8    10937.80    10582.25    218.59 o 
   7   2   8      763.00      223.42    246.49 o 
   8   2   8     2298.13     3714.12   1736.26 o 
   1   3   8    24603.82    25019.75    219.04 o 
   2   3   8    28182.97    27705.05    246.10 o 
   3   3   8     5916.17     6074.91    120.19 o 
   4   3   8     2425.98     2444.28    123.84 o 
   5   3   8     2041.54     2166.73    126.11 o 
   6   3   8     2992.97     2726.24    188.80 o 
   7   3   8      956.92     1123.71    367.40 o 
   8   3   8     3417.82     3241.20    716.68 o 
   0   4   8       20.88       16.46     59.37 o 
   1   4   8     2830.12     2974.57     80.87 o 
   2   4   8    17155.98    17274.98    182.62 o 
   3   4   8    44011.39    45449.46    388.74 o 
   4   4   8    42373.18    41943.32    433.56 o 
   5   4   8      266.93      255.87    109.89 o 
   6   4   8     1196.15     1209.88    139.15 o 
   7   4   8       39.04     -468.11    887.63 o 
   1   5   8     6033.42     5991.76    109.49 o 
   2   5   8    66012.51    66077.42    534.43 o 
   3   5   8     7432.49     7289.45    149.56 o 
   4   5   8      455.47      551.14     65.64 o 
   5   5   8     6159.59     5910.05    174.22 o 
   6   5   8        6.92       97.95    203.42 o 
   7   5   8      129.86     -656.45    501.81 o 
   0   6   8     6287.87     6165.79    232.31 o 
   1   6   8      974.88     1087.95     67.41 o 
   2   6   8     6358.69     6232.20    130.08 o 
   3   6   8    44552.93    43510.82    453.47 o 
   4   6   8    23154.18    22850.19    354.16 o 
   5   6   8        4.07      235.03     98.43 o 
   6   6   8      178.38      307.89    267.76 o 
   7   6   8     1065.88      550.56    682.44 o 
   1   7   8    10495.51    10204.32    168.61 o 
   2   7   8    29908.54    29414.18    312.43 o 
   3   7   8        7.68       25.96     84.50 o 
   4   7   8     2308.93     2372.27    124.72 o 
   5   7   8     3611.79     3816.29    203.60 o 
   6   7   8      997.72     1295.42    410.17 o 
   7   7   8      249.41      236.14    900.55 o 
   0   8   8    27811.29    26841.72    442.03 o 
   1   8   8     6003.58     5725.61    164.50 o 
   2   8   8     2742.20     3085.76    128.02 o 
   3   8   8    16327.64    16441.65    276.17 o 
   4   8   8     7489.28     7357.79    205.62 o 
   5   8   8      534.57      711.91    215.69 o 
   6   8   8     2451.89     2251.45    405.29 o 
   1   9   8      164.22      202.64    117.75 o 
   2   9   8     1605.51     1676.59    122.29 o 
   3   9   8        0.26       55.22    127.66 o 
   4   9   8     3810.25     4018.36    197.28 o 
   5   9   8      500.56      481.75    281.69 o 
   6   9   8     5258.05     4726.90    536.34 o 
   0  10   8    22962.66    23005.72    451.32 o 
   1  10   8     3798.17     3799.56    168.72 o 
   2  10   8      884.60      741.14    154.23 o 
   3  10   8      421.93      149.88    145.30 o 
   4  10   8      289.85       62.75    124.87 o 
   5  10   8      704.23      390.29    311.64 o 
   6  10   8     2900.20     2872.22    471.95 o 
   1  11   8     2009.06     1801.29    187.61 o 
   2  11   8     2649.29     2343.46    220.08 o 
   3  11   8       52.42      514.25    204.67 o 
   4  11   8     1412.78     1551.14    363.44 o 
   5  11   8     3906.21     4275.84    996.71 o 
   0  12   8     8695.01     9827.90    537.41 o 
   1  12   8       63.69      -12.30    224.99 o 
   2  12   8        7.12     -406.92    315.59 o 
   3  12   8     3041.75     3103.26    785.63 o 
   4  12   8      862.84      544.17    637.81 o 
   1  13   8     3808.05     3607.64    314.63 o 
   2  13   8     1818.99      390.64    527.85 o 
   3  13   8      117.66      144.33    398.59 o 
   0  14   8     1122.53      716.84    425.39 o 
   1  14   8      550.28      230.10    461.89 o 
   2  14   8     1108.31      522.44    438.30 o 
   1   1   9    21697.52    21865.40    191.11 o 
   2   1   9     4428.55     4506.14     91.40 o 
   3   1   9     3723.49     3730.49    102.81 o 
   4   1   9     3964.58     3940.14    151.73 o 
   5   1   9      422.24      539.41    151.97 o 
   6   1   9     2870.68     2721.43    218.77 o 
   7   1   9     2901.19     2994.76    352.99 o 
   8   1   9      785.72     1442.80    869.34 o 
   0   2   9    23444.41    23299.81    279.34 o 
   1   2   9   104154.55   108544.30    740.40 o 
   2   2   9    70088.70    71142.68    577.70 o 
   3   2   9    16718.69    17005.36    207.96 o 
   4   2   9    11399.63    11424.63    174.51 o 
   5   2   9    11537.46    11365.50    204.41 o 
   6   2   9      595.40      618.74    140.39 o 
   7   2   9     1548.38     1138.53    276.72 o 
   8   2   9      391.18     -408.04    599.86 o 
   1   3   9    59501.71    61419.06    515.25 o 
   2   3   9      753.10      738.17     53.04 o 
   3   3   9     2412.63     2331.75    103.41 o 
   4   3   9    27082.04    26811.67    308.05 o 
   5   3   9     1230.85     1188.00    138.94 o 
   6   3   9     3602.03     3695.20    177.69 o 
   7   3   9    12570.82    12125.15    874.15 o 
   8   3   9     1647.45      995.64    962.45 o 
   0   4   9      361.93      322.95     76.37 o 
   1   4   9    35710.77    35428.81    294.88 o 
   2   4   9    30324.41    30330.39    272.34 o 
   3   4   9    14844.09    14726.88    174.69 o 
   4   4   9    16444.41    16033.33    242.01 o 
   5   4   9     3570.12     3477.41    140.99 o 
   6   4   9       96.25      477.73    164.94 o 
   7   4   9     2486.47     2982.02    710.05 o 
   1   5   9     7940.53     7740.29    132.40 o 
   2   5   9     1075.78      989.52     66.32 o 
   3   5   9     1678.78     1845.06     81.78 o 
   4   5   9     5534.53     5259.22    110.53 o 
   5   5   9      403.25      519.18    132.18 o 
   6   5   9      833.97      812.39    247.51 o 
   7   5   9     3631.62     2982.06    675.64 o 
   0   6   9    24296.03    25055.30    358.10 o 
   1   6   9      158.05      112.35     68.43 o 
   2   6   9     1738.53     1871.96     87.73 o 
   3   6   9    11686.48    11281.25    187.02 o 
   4   6   9        0.68      270.20     83.15 o 
   5   6   9       21.55      -14.50    150.57 o 
   6   6   9      233.45      483.13    422.48 o 
   7   6   9      151.27     -791.41    527.60 o 
   1   7   9     5587.32     5710.47    132.54 o 
   2   7   9      242.02      165.50    102.45 o 
   3   7   9     4098.00     4220.95    130.76 o 
   4   7   9     8355.21     8355.43    171.11 o 
   5   7   9       30.04      100.04    117.90 o 
   6   7   9     5563.99     6058.64    534.27 o 
   7   7   9     1267.96     2502.63    690.95 o 
   0   8   9    12329.27    12422.46    315.08 o 
   1   8   9     3742.64     3590.76    129.70 o 
   2   8   9    12638.70    12477.56    201.72 o 
   3   8   9      162.08      -87.95    144.14 o 
   4   8   9     3060.72     3011.51    159.66 o 
   5   8   9     2662.36     2029.99    286.37 o 
   6   8   9      720.08      993.79    380.49 o 
   1   9   9    21117.82    20764.46    300.94 o 
   2   9   9     2040.97     1967.26    132.05 o 
   3   9   9     1227.93     1048.65    201.98 o 
   4   9   9     6159.73     6812.31    264.15 o 
   5   9   9     5438.93     4849.46    323.49 o 
   6   9   9     2526.97     2692.34    462.28 o 
   0  10   9     1185.14     1350.68    194.24 o 
   1  10   9     5166.21     5387.17    185.77 o 
   2  10   9     1638.51     1851.19    166.88 o 
   3  10   9     2162.30     2058.79    205.08 o 
   4  10   9      270.32      475.33    354.48 o 
   5  10   9     4993.93     4442.91    487.63 o 
   1  11   9    13210.13    13559.50    316.59 o 
   2  11   9     4085.25     4078.64    239.91 o 
   3  11   9      189.02      309.54    240.88 o 
   4  11   9      152.67      378.34    362.93 o 
   5  11   9     4010.93     4355.88    660.14 o 
   0  12   9      303.87      124.00    324.20 o 
   1  12   9     1237.50      712.36    243.02 o 
   2  12   9     1259.10      787.00    316.68 o 
   3  12   9      218.31      281.64    391.49 o 
   4  12   9     2247.22     2439.56    384.42 o 
   1  13   9      177.33     -260.25    319.31 o 
   2  13   9     1628.26     1598.30    425.08 o 
   3  13   9       46.51     -150.83    452.21 o 
   0  14   9        0.53     -101.34    607.84 o 
   1  14   9     3267.83     4022.94    926.31 o 
   2  14   9     1637.42     1937.19    515.85 o 
   0   0  10    97196.68    96744.11   1286.82 o 
   1   0  10    44852.29    45236.06    473.63 o 
   2   0  10    20021.06    19687.59    264.91 o 
   3   0  10   145941.47   148108.30   1770.33 o 
   4   0  10    13252.90    13251.84    352.54 o 
   5   0  10       57.78       19.08    148.46 o 
   6   0  10     7421.41     6881.41    531.27 o 
   7   0  10    10369.42     8976.52    880.60 o 
   8   0  10     1151.69     1761.08    577.84 o 
   1   1  10     1868.68     1846.65     72.00 o 
   2   1  10    38425.61    37419.86    344.24 o 
   3   1  10    11003.60    10825.78    153.31 o 
   4   1  10      120.87        4.19     94.32 o 
   5   1  10      882.63      812.70    152.45 o 
   6   1  10     1031.88      999.30    334.34 o 
   7   1  10      288.24      637.31    336.62 o 
   8   1  10     7316.03     7271.56    625.53 o 
   0   2  10      104.21      108.58     53.05 o 
   1   2  10    16304.85    15430.50    180.92 o 
   2   2  10     2518.13     2395.87     56.41 o 
   3   2  10    54461.63    53807.92    492.14 o 
   4   2  10     9292.89     8929.48    152.58 o 
   5   2  10      188.36      344.18     81.09 o 
   6   2  10      106.74      753.64    257.53 o 
   7   2  10     6923.46     6805.44    416.49 o 
   1   3  10    36163.40    36310.55    289.46 o 
   2   3  10    10133.03     9964.53    126.58 o 
   3   3  10     3229.10     3437.86    114.57 o 
   4   3  10    10732.04    10524.32    185.56 o 
   5   3  10    15672.87    15569.89    242.30 o 
   6   3  10      701.45      677.73    138.11 o 
   7   3  10        0.34      184.98    464.30 o 
   0   4  10    61880.69    60886.07    672.40 o 
   1   4  10    14529.40    14431.47    165.94 o 
   2   4  10     8230.20     8142.65    124.68 o 
   3   4  10     1560.97     1643.67    114.32 o 
   4   4  10     1821.96     1546.28    109.75 o 
   5   4  10      388.36      540.89    135.97 o 
   6   4  10     3313.05     3310.53    209.93 o 
   7   4  10     5680.74     6594.97    705.33 o 
   1   5  10    49815.61    50343.13    417.89 o 
   2   5  10      782.86      798.75     68.11 o 
   3   5  10      777.05      750.46     77.19 o 
   4   5  10     2345.88     2332.34    144.53 o 
   5   5  10    25518.22    25114.14    356.85 o 
   6   5  10    10791.74    11121.00    482.10 o 
   7   5  10      286.62      447.20    437.44 o 
   0   6  10    65781.90    67559.31    761.24 o 
   1   6  10     4306.47     4246.99    101.55 o 
   2   6  10     7204.54     7341.71    142.83 o 
   3   6  10      282.70      256.64    136.60 o 
   4   6  10     2676.30     2496.65    100.68 o 
   5   6  10     2888.15     2693.20    221.36 o 
   6   6  10     9039.93     9325.90    457.76 o 
   7   6  10     1669.93     2785.72    711.13 o 
   1   7  10    41129.96    41419.02    390.91 o 
   2   7  10      262.72      278.24     73.78 o 
   3   7  10     1007.57     1071.41    127.90 o 
   4   7  10      482.25      389.85     88.66 o 
   5   7  10    21777.47    21195.52    408.08 o 
   6   7  10     5315.22     5404.69    381.48 o 
   7   7  10     1369.39     3535.56   1056.99 o 
   0   8  10     8339.09     9063.18    258.66 o 
   1   8  10     1577.03     1765.45    124.29 o 
   2   8  10     7644.09     7675.26    178.79 o 
   3   8  10       10.30      157.06    103.48 o 
   4   8  10      873.73      808.77    141.66 o 
   5   8  10      633.83      410.44    177.25 o 
   6   8  10     1600.25     1626.80    530.13 o 
   1   9  10    10973.02    11030.31    227.97 o 
   2   9  10     1687.99     1398.50    133.23 o 
   3   9  10     1433.18     1277.08    132.10 o 
   4   9  10     1279.08     1364.40    163.80 o 
   5   9  10     5921.39     8035.71    616.38 o 
   6   9  10        2.19       41.75    200.93 o 
   0  10  10      804.98      451.59    270.50 o 
   1  10  10     1592.70     1518.86    175.96 o 
   2  10  10     4554.83     4623.56    221.03 o 
   3  10  10     8547.70     8020.95    365.79 o 
   4  10  10     6066.89     5680.65    346.68 o 
   5  10  10        4.25      323.05    497.20 o 
   1  11  10        6.85       14.78    206.27 o 
   2  11  10     4665.42     4570.99    299.06 o 
   3  11  10      470.42      123.50    242.91 o 
   4  11  10       14.89       37.20    386.02 o 
   5  11  10        7.73     -730.92    622.09 o 
   0  12  10     1936.20     4018.64    398.02 o 
   1  12  10     3027.38     3093.04    336.65 o 
   2  12  10       63.59      329.70    213.87 o 
   3  12  10    13442.99    13522.67    577.08 o 
   4  12  10     1476.94     1033.80    466.15 o 
   1  13  10       97.38      210.16    257.78 o 
   2  13  10     1238.29     1472.54    421.19 o 
   3  13  10      372.83     -366.69    460.24 o 
   0  14  10       58.56      179.85    410.86 o 
   1  14  10     1071.79      925.56    782.13 o 
   2  14  10      557.52      966.21    442.32 o 
   1   1  11     9242.31     9244.21    116.67 o 
   2   1  11     1264.89     1149.13     54.45 o 
   3   1  11      597.38      575.96     94.82 o 
   4   1  11     9477.71     9686.70    211.18 o 
   5   1  11     1669.55     1416.82    167.81 o 
   6   1  11     4899.12     5068.78    314.88 o 
   7   1  11      821.61      710.15    382.59 o 
   0   2  11     6809.04     6964.06    141.91 o 
   1   2  11        4.04       21.18     40.17 o 
   2   2  11    80905.08    82626.07    590.92 o 
   3   2  11    13301.85    13276.17    182.26 o 
   4   2  11    11435.91    11606.15    178.45 o 
   5   2  11     2295.91     2037.45    160.71 o 
   6   2  11     1846.33     1567.79    261.87 o 
   7   2  11     1030.20     -131.15    633.92 o 
   1   3  11    11594.23    11606.54    144.83 o 
   2   3  11     4769.87     4745.95    102.24 o 
   3   3  11      667.93      786.71     82.82 o 
   4   3  11    42300.89    42925.65    439.70 o 
   5   3  11     4800.99     4677.88    158.79 o 
   6   3  11     9445.36     9663.94    279.95 o 
   7   3  11      738.85      317.82    397.42 o 
   0   4  11     9981.87    10184.83    201.18 o 
   1   4  11     4361.03     4385.94     94.00 o 
   2   4  11    30457.25    29535.06    269.68 o 
   3   4  11    12318.21    12376.77    202.24 o 
   4   4  11     6344.51     6116.52    153.97 o 
   5   4  11      719.42      620.06    119.62 o 
   6   4  11        8.23      -96.60    289.94 o 
   7   4  11       19.15      777.22    762.25 o 
   1   5  11     3669.71     3396.58    102.64 o 
   2   5  11     8259.19     8622.08    140.02 o 
   3   5  11       12.74       61.49     61.23 o 
   4   5  11     6757.73     6377.58    171.01 o 
   5   5  11     1433.31     1384.70    138.44 o 
   6   5  11      401.35      147.26    175.44 o 
   7   5  11      167.75    -1067.20    711.46 o 
   0   6  11      665.28      662.18    132.11 o 
   1   6  11      989.70      872.88     78.43 o 
   2   6  11     2878.79     2989.33    106.69 o 
   3   6  11       53.21      125.98     83.17 o 
   4   6  11     3312.33     3330.31    146.28 o 
   5   6  11        2.18      -38.57    179.04 o 
   6   6  11       37.77       44.62    300.27 o 
   7   6  11      141.58     1368.16    594.58 o 
   1   7  11      330.54      314.01     84.09 o 
   2   7  11     5107.26     5247.44    134.27 o 
   3   7  11      489.29      393.36    116.72 o 
   4   7  11     8318.94     8526.00    198.64 o 
   5   7  11      488.32      308.49    469.32 o 
   6   7  11       84.43      -71.48    310.37 o 
   0   8  11      199.03      302.75    119.86 o 
   1   8  11     1161.64     1247.55    108.48 o 
   2   8  11    32771.53    33401.48    368.51 o 
   3   8  11     4235.61     3806.94    140.72 o 
   4   8  11    21978.82    21709.20    401.09 o 
   5   8  11        9.56     -292.99    284.01 o 
   6   8  11       28.64     -361.99    490.44 o 
   1   9  11     7925.93     7734.18    193.46 o 
   2   9  11       10.79       32.06     99.88 o 
   3   9  11        4.20      122.17    146.65 o 
   4   9  11    13646.91    13285.57    419.49 o 
   5   9  11     2538.92     2417.81    617.66 o 
   6   9  11        0.05     -583.66    418.31 o 
   0  10  11    17569.09    16248.36    449.54 o 
   1  10  11     1002.36     1072.67    158.05 o 
   2  10  11     5140.34     5846.09    258.63 o 
   3  10  11     4068.76     3604.22    268.95 o 
   4  10  11     5713.29     6247.63    391.06 o 
   5  10  11      760.23      505.18    471.26 o 
   1  11  11     1019.06     1497.35    441.50 o 
   2  11  11       33.30      432.55    265.76 o 
   3  11  11       60.84      -16.16    263.05 o 
   4  11  11       15.67      233.19    346.17 o 
   5  11  11      396.49     -724.27    482.85 o 
   0  12  11     7812.22     7963.66    481.19 o 
   1  12  11      235.55       28.26    257.80 o 
   2  12  11      943.51      903.75    345.44 o 
   3  12  11        5.07      -73.83    379.63 o 
   4  12  11      165.87      778.13    487.11 o 
   1  13  11       94.48      150.12    332.18 o 
   2  13  11     1968.58     1876.27    657.94 o 
   3  13  11       62.83      136.72    402.38 o 
   0  14  11     2358.29     3677.74   1009.85 o 
   1  14  11       72.90       68.25    268.67 o 
   0   0  12   123904.17   125221.38   1653.46 o 
   1   0  12      136.20      121.51     65.05 o 
   2   0  12    10524.85    10291.29    184.19 o 
   3   0  12     7092.86     7322.36    236.74 o 
   4   0  12    11131.63    10867.51    331.31 o 
   5   0  12     2893.93     3067.69    267.39 o 
   6   0  12     5501.98     5015.55    440.49 o 
   7   0  12     1230.03      295.84   1279.19 o 
   1   1  12    87450.07    89603.21    615.97 o 
   2   1  12    48969.22    47656.18    386.24 o 
   3   1  12     9579.32     9608.54    151.52 o 
   4   1  12     2913.68     3076.77    147.15 o 
   5   1  12    29099.86    28212.70    384.25 o 
   6   1  12     2244.50     2106.31    268.20 o 
   7   1  12     3439.60     3648.90    383.91 o 
   0   2  12     1180.89     1035.86    107.05 o 
   1   2  12     2454.09     2454.35     74.11 o 
   2   2  12     1883.20     1669.04    102.14 o 
   3   2  12     5907.74     5830.31    127.60 o 
   4   2  12     7133.63     7013.28    137.49 o 
   5   2  12     7305.16     6651.02    215.66 o 
   6   2  12      196.47      475.47    216.39 o 
   7   2  12     2260.21     2570.73    411.57 o 
   1   3  12    26159.77    25968.18    250.72 o 
   2   3  12    12322.13    12090.79    146.52 o 
   3   3  12     1236.95     1102.31     96.42 o 
   4   3  12     1198.81     1428.35    112.16 o 
   5   3  12    11550.60    11516.95    211.67 o 
   6   3  12     1293.01     1596.23    292.69 o 
   7   3  12       16.72      210.05    409.88 o 
   0   4  12    81750.04    82419.49    886.64 o 
   1   4  12    39183.81    40140.71    342.52 o 
   2   4  12     1237.78     1210.53     70.49 o 
   3   4  12    10385.07    10381.48    183.56 o 
   4   4  12      333.03      316.99    109.31 o 
   5   4  12       44.45      121.89    132.69 o 
   6   4  12     4670.56     4837.28    244.70 o 
   7   4  12     9401.33     9560.23   1009.84 o 
   1   5  12     3667.51     3739.50    108.20 o 
   2   5  12     3008.82     3032.64     96.75 o 
   3   5  12      201.06      489.30    142.66 o 
   4   5  12     3754.43     3780.50    145.51 o 
   5   5  12     4256.82     4507.29    203.27 o 
   6   5  12    10957.57    10992.11    518.10 o 
   7   5  12     1379.62     1913.16    634.97 o 
   0   6  12    88311.83    89884.16    916.52 o 
   1   6  12    20095.17    20345.32    234.36 o 
   2   6  12     2822.07     2684.46    109.05 o 
   3   6  12    35579.99    34971.23    354.04 o 
   4   6  12      850.85      971.14    174.00 o 
   5   6  12     1465.22     1394.19    213.47 o 
   6   6  12    11588.40    11587.68    556.59 o 
   7   6  12     7184.28     8108.14   1400.48 o 
   1   7  12        2.90       59.18     85.95 o 
   2   7  12     6745.19     6956.55    160.97 o 
   3   7  12     4229.07     3847.45    138.00 o 
   4   7  12      241.56      225.49    112.03 o 
   5   7  12     1105.48     1072.71    391.18 o 
   6   7  12     4298.29     4809.85    613.40 o 
   0   8  12    16959.89    18042.28    358.54 o 
   1   8  12     8569.94     8582.33    174.32 o 
   2   8  12     3213.38     2947.21    137.50 o 
   3   8  12    18643.91    19013.16    291.26 o 
   4   8  12     2964.41     3092.25    186.96 o 
   5   8  12      340.00       10.39    362.16 o 
   6   8  12     2874.68     2627.83    449.52 o 
   1   9  12     1750.23     1720.06    160.91 o 
   2   9  12     3002.77     3051.45    159.48 o 
   3   9  12     3053.90     2891.28    175.59 o 
   4   9  12     2016.48     1536.04    230.37 o 
   5   9  12      786.43      667.99    737.80 o 
   6   9  12      240.98      348.61    588.00 o 
   0  10  12     3008.66     2763.12    255.60 o 
   1  10  12      393.37      226.48    186.92 o 
   2  10  12     4738.19     4935.28    238.47 o 
   3  10  12     7347.36     6748.81    458.07 o 
   4  10  12     4056.26     3471.44    387.55 o 
   5  10  12      457.02     1008.47    743.56 o 
   1  11  12     5909.41     5655.02    257.45 o 
   2  11  12     9426.20     9204.22    350.44 o 
   3  11  12       37.65      -33.46     79.68 o 
   4  11  12      642.86      483.61    614.65 o 
   0  12  12     6582.82     6835.25    465.43 o 
   1  12  12        4.81      138.66    267.13 o 
   2  12  12       84.51       22.81    391.18 o 
   3  12  12       12.55      124.83    379.09 o 
   4  12  12      290.14      266.81    566.41 o 
   1  13  12     4114.06     4549.48    416.88 o 
   2  13  12     1212.93     1529.31    443.34 o 
   0  14  12      208.22      491.80    530.70 o 
   1   1  13      243.35      145.84     47.98 o 
   2   1  13     9454.75     9403.32    129.67 o 
   3   1  13     1722.02     1738.08     90.14 o 
   4   1  13     6585.20     6843.25    190.01 o 
   5   1  13     4347.58     4690.65    207.79 o 
   6   1  13     1156.10      943.34    239.62 o 
   7   1  13      568.47      315.46    429.84 o 
   0   2  13     3851.34     3935.42    127.45 o 
   1   2  13    18931.29    18904.04    196.16 o 
   2   2  13    46114.25    47127.29    379.83 o 
   3   2  13     8107.59     8172.38    157.10 o 
   4   2  13    19712.22    19892.81    245.58 o 
   5   2  13     2885.79     3034.67    187.04 o 
   6   2  13     4213.70     4387.78    296.48 o 
   7   2  13        6.29     -536.06    357.37 o 
   1   3  13     1409.38     1426.08     72.55 o 
   2   3  13     7713.73     7747.54    120.26 o 
   3   3  13     1728.70     1912.22    100.65 o 
   4   3  13    28965.55    29303.36    342.85 o 
   5   3  13    12313.77    11914.14    225.80 o 
   6   3  13     2014.84     2292.70    281.58 o 
   7   3  13      782.95     1516.05    411.59 o 
   0   4  13    13811.47    14287.38    258.97 o 
   1   4  13     4938.39     4721.92    108.78 o 
   2   4  13    31118.25    30844.84    281.38 o 
   3   4  13     9081.11     8811.88    174.14 o 
   4   4  13    15007.39    14650.37    240.39 o 
   5   4  13      243.23      282.17    117.03 o 
   6   4  13     1433.72     1415.67    286.13 o 
   7   4  13       22.01       27.93    562.07 o 
   1   5  13     5574.06     5705.85    121.26 o 
   2   5  13      504.98      276.04     81.83 o 
   3   5  13      312.89      136.07     78.42 o 
   4   5  13    13050.78    12735.08    254.73 o 
   5   5  13     1522.86     1546.00    174.10 o 
   6   5  13      900.17      736.22    354.83 o 
   7   5  13        0.52    -1180.14    786.76 o 
   0   6  13    13677.16    13807.35    278.94 o 
   1   6  13     1313.27     1234.30     97.23 o 
   2   6  13       15.23      -39.50     76.68 o 
   3   6  13     2771.26     2881.04    118.52 o 
   4   6  13        3.06     -228.40    152.26 o 
   5   6  13     2104.08     2453.74    193.40 o 
   6   6  13      284.64     -262.13    576.13 o 
   1   7  13     1595.30     1827.14    110.63 o 
   2   7  13       77.97      303.31    107.89 o 
   3   7  13     1996.50     1908.06    124.20 o 
   4   7  13     4557.18     4588.13    163.58 o 
   5   7  13      801.22      979.06    238.37 o 
   6   7  13     4850.96     5159.41   1027.29 o 
   0   8  13     3255.82     3458.69    309.80 o 
   1   8  13      637.82      583.76    117.86 o 
   2   8  13     9618.66     9684.68    189.59 o 
   3   8  13     9703.55    10074.89    227.19 o 
   4   8  13     2674.11     2721.92    214.67 o 
   5   8  13      259.41      976.37    548.38 o 
   6   8  13        3.81      404.12   1207.77 o 
   1   9  13      144.41      208.64    135.95 o 
   2   9  13     9764.09     9997.92    238.66 o 
   3   9  13     1911.05     2019.90    187.76 o 
   4   9  13    14365.77    14529.21    403.93 o 
   5   9  13        5.49       86.80    867.45 o 
   0  10  13     1333.74      917.02    239.09 o 
   1  10  13      534.82      135.88    156.98 o 
   2  10  13     6881.54     6763.54    255.21 o 
   3  10  13     4266.65     4427.88    356.28 o 
   4  10  13      136.81      424.52    381.54 o 
   5  10  13      211.60     1120.56    749.49 o 
   1  11  13       46.42       66.31    237.58 o 
   2  11  13     9765.57     8936.55    333.91 o 
   3  11  13      247.04      -78.15    478.29 o 
   4  11  13      370.62      808.43    565.54 o 
   0  12  13     2856.04     2407.05    383.28 o 
   1  12  13     4216.50     4321.95    399.83 o 
   2  12  13      315.25      253.79    328.40 o 
   3  12  13      279.16      768.70    328.03 o 
   1  13  13      100.74      170.55    346.82 o 
   2  13  13      567.74      992.87    398.72 o 
   0   0  14   328174.34   330155.47   4146.17 o 
   1   0  14    25283.63    25190.90    465.04 o 
   2   0  14     2873.70     2922.23    132.95 o 
   3   0  14     7325.58     7634.25    272.18 o 
   4   0  14    17047.78    16648.73    420.92 o 
   5   0  14     3796.38     3729.30    285.38 o 
   6   0  14    21056.10    21475.03    730.46 o 
   7   0  14     4043.42     3536.65    500.48 o 
   1   1  14       64.97      163.67     56.05 o 
   2   1  14       12.03       39.55     61.57 o 
   3   1  14     1911.16     1924.55     88.70 o 
   4   1  14        4.30       46.68    123.03 o 
   5   1  14     5708.67     6184.46    237.63 o 
   6   1  14    18436.29    18400.94    444.75 o 
   7   1  14     3431.74     4870.45    445.04 o 
   0   2  14   150227.73   149976.72   1408.08 o 
   1   2  14    13670.51    13486.24    167.43 o 
   2   2  14     1810.37     1823.00     76.39 o 
   3   2  14      457.23      361.62     87.06 o 
   4   2  14    12551.62    12219.82    261.07 o 
   5   2  14        0.30      134.44    181.22 o 
   6   2  14    16251.54    15837.30    596.21 o 
   7   2  14     1374.55      693.12    347.31 o 
   1   3  14     2290.94     2652.59     84.47 o 
   2   3  14    15935.02    16366.31    187.48 o 
   3   3  14     1937.14     2011.46    112.14 o 
   4   3  14     2454.76     2442.92    118.78 o 
   5   3  14      227.76      328.46    144.72 o 
   6   3  14     2084.53     1826.30    247.10 o 
   7   3  14      247.87      978.59    432.74 o 
   0   4  14      427.08      690.62    129.16 o 
   1   4  14     4258.44     4449.76    106.15 o 
   2   4  14     4149.53     4090.30    106.02 o 
   3   4  14    12602.73    12991.61    198.95 o 
   4   4  14    17105.71    16850.94    257.54 o 
   5   4  14     4432.27     4318.15    172.21 o 
   6   4  14       87.48     -264.81    340.80 o 
   7   4  14       34.05      169.26    699.88 o 
   1   5  14    11960.11    11845.57    181.97 o 
   2   5  14    77274.94    79130.26    606.33 o 
   3   5  14     3437.49     3564.65    123.36 o 
   4   5  14     5426.06     5674.87    200.48 o 
   5   5  14        1.50      -76.61    156.63 o 
   6   5  14       50.87      108.39    389.19 o 
   7   5  14     3281.91     4381.70   1087.83 o 
   0   6  14     9550.53     9567.87    240.46 o 
   1   6  14    13531.92    13510.47    194.00 o 
   2   6  14      582.54      681.05     91.41 o 
   3   6  14     1007.68     1148.42    157.00 o 
   4   6  14     6198.20     6161.70    219.16 o 
   5   6  14     1264.89     1273.39    377.56 o 
   6   6  14     1063.63     1630.70    627.40 o 
   1   7  14     1506.95     1492.49    112.72 o 
   2   7  14    67062.30    66499.78    729.28 o 
   3   7  14     1181.91      985.33    109.98 o 
   4   7  14    10356.54    10494.26    310.07 o 
   5   7  14      531.64      309.49    395.43 o 
   6   7  14      200.62        6.20    695.62 o 
   0   8  14        4.30      199.73    160.14 o 
   1   8  14      810.01      773.34    135.25 o 
   2   8  14       67.42      177.37    116.32 o 
   3   8  14       14.58      246.79    174.81 o 
   4   8  14     2352.88     2464.03    214.90 o 
   5   8  14       84.61      472.32    542.99 o 
   6   8  14        9.30      554.73   1609.07 o 
   1   9  14        7.52     -155.02    143.90 o 
   2   9  14     6353.57     6615.99    215.25 o 
   3   9  14        2.80      -24.23    136.00 o 
   4   9  14     5771.47     6783.96    397.79 o 
   5   9  14     1155.70      829.94    390.55 o 
   0  10  14    16987.81    16098.38    452.47 o 
   1  10  14     7870.88     7713.48    268.14 o 
   2  10  14      967.43      788.19    169.31 o 
   3  10  14       14.56     -286.09    208.56 o 
   4  10  14      757.79      501.76    525.21 o 
   5  10  14      578.59     -151.82    546.46 o 
   1  11  14       43.36      -23.58    231.08 o 
   2  11  14       74.93     -146.03    256.25 o 
   3  11  14      310.55      244.95    305.07 o 
   4  11  14      279.93      788.67    491.46 o 
   0  12  14    23222.95    23317.55    774.92 o 
   1  12  14      861.43      507.25    302.14 o 
   2  12  14      735.01      818.79    308.94 o 
   3  12  14       26.87     -215.50    427.18 o 
   1  13  14       78.02      526.93    366.37 o 
   2  13  14       76.23      -51.52    422.07 o 
   1   1  15     3425.23     3424.71     90.17 o 
   2   1  15     1282.25     1307.23     91.26 o 
   3   1  15     2041.39     2247.58    121.52 o 
   4   1  15     3821.33     4238.44    206.73 o 
   5   1  15     2208.90     2801.93    221.46 o 
   6   1  15       39.34     -124.01    256.36 o 
   7   1  15     2254.69     2945.87    599.78 o 
   0   2  15    11440.93    11625.25    221.78 o 
   1   2  15    21851.35    21344.23    228.18 o 
   2   2  15    14716.78    15565.67    185.28 o 
   3   2  15    12513.10    12941.72    212.46 o 
   4   2  15     1474.83      710.30    244.69 o 
   5   2  15    13796.83    13179.53    330.91 o 
   6   2  15     1104.64      937.32    406.74 o 
   7   2  15       79.05      581.86    451.33 o 
   1   3  15     3743.50     3676.52     96.24 o 
   2   3  15    12099.96    11930.17    158.36 o 
   3   3  15     5004.28     4858.55    149.99 o 
   4   3  15    12599.71    12639.16    233.10 o 
   5   3  15     4885.92     4733.85    305.62 o 
   6   3  15        6.42      116.87    259.77 o 
   7   3  15     3498.14     3812.26    529.19 o 
   0   4  15    15347.99    15374.53    281.30 o 
   1   4  15     7166.35     6988.30    131.47 o 
   2   4  15     9585.13     9540.62    151.26 o 
   3   4  15     6626.93     6288.85    167.49 o 
   4   4  15     6309.56     5963.17    189.04 o 
   5   4  15     2250.84     2352.00    242.77 o 
   6   4  15     2415.90     2522.60    354.83 o 
   7   4  15      380.53     1715.75    650.70 o 
   1   5  15     1434.41     1377.31    105.60 o 
   2   5  15     4178.90     4011.82    119.57 o 
   3   5  15      161.13      141.79    101.70 o 
   4   5  15     1996.65     1850.75    183.52 o 
   5   5  15      989.50      750.32    203.21 o 
   6   5  15        0.89      248.88    408.19 o 
   0   6  15      225.17       50.42    106.12 o 
   1   6  15     8562.91     8804.05    182.45 o 
   2   6  15      653.76      371.69     93.04 o 
   3   6  15       43.55       44.80     88.37 o 
   4   6  15      323.43      193.07    152.37 o 
   5   6  15      696.87     1235.91    227.78 o 
   6   6  15      140.80      629.09    727.73 o 
   1   7  15      317.06      133.29    106.91 o 
   2   7  15     2989.77     3099.81    143.51 o 
   3   7  15       41.21      -38.41    138.50 o 
   4   7  15     2314.01     2610.06    243.62 o 
   5   7  15     6766.04     6570.33    398.64 o 
   6   7  15        8.51    -1871.85   1247.90 o 
   0   8  15     3759.13     3327.75    216.72 o 
   1   8  15    19207.97    19041.93    284.18 o 
   2   8  15     2790.56     2591.19    148.98 o 
   3   8  15      714.62      909.85    140.29 o 
   4   8  15     1534.62     1385.34    232.08 o 
   5   8  15       26.89      224.45    682.43 o 
   1   9  15       15.95      263.70    156.70 o 
   2   9  15     4826.09     5201.91    250.24 o 
   3   9  15       21.69      227.14    207.39 o 
   4   9  15     4453.06     4738.96    442.97 o 
   5   9  15     1845.14     2665.40    531.65 o 
   0  10  15     2217.72     2768.49    341.51 o 
   1  10  15     1928.01     2270.65    231.06 o 
   2  10  15     1816.48     1858.57    204.44 o 
   3  10  15      775.01      646.85    305.54 o 
   4  10  15     1170.04      856.13    441.63 o 
   1  11  15     2055.97     2088.75    322.84 o 
   2  11  15     2228.53     2382.05    329.19 o 
   3  11  15      829.58      827.46    496.48 o 
   4  11  15     1710.30     1673.12    451.54 o 
   0  12  15      948.72     1866.28    673.42 o 
   1  12  15      108.82      598.36    325.75 o 
   2  12  15      196.71      583.94    357.75 o 
   3  12  15     2550.22     3436.17    497.97 o 
   1  13  15     1735.77     1789.64    340.18 o 
   0   0  16     9839.27     9885.26    299.12 o 
   1   0  16    66320.91    66277.14    702.56 o 
   2   0  16     1728.45     1567.14    113.06 o 
   3   0  16    12589.76    12644.66    360.29 o 
   4   0  16     1744.32     1433.10    252.83 o 
   5   0  16     3360.02     3151.24    372.58 o 
   6   0  16      835.74     1050.81    420.93 o 
   7   0  16     4772.26     4050.71    621.63 o 
   1   1  16     3066.78     2912.11     93.95 o 
   2   1  16    82141.73    83911.70    646.90 o 
   3   1  16     3391.95     3309.28    119.34 o 
   4   1  16    15065.81    15304.85    323.32 o 
   5   1  16    18554.66    18512.88    416.65 o 
   6   1  16     1876.58     2074.34    328.96 o 
   7   1  16     2112.31     1800.92    377.40 o 
   0   2  16      574.56      662.04     91.31 o 
   1   2  16    12140.99    11401.76    166.22 o 
   2   2  16      130.43       69.09     76.91 o 
   3   2  16     1179.65     1400.17    117.61 o 
   4   2  16     3880.41     3946.15    197.53 o 
   5   2  16       40.75      147.22    245.27 o 
   6   2  16       19.42      283.09    403.11 o 
   7   2  16     1766.60     2339.39    546.68 o 
   1   3  16     8417.20     8409.81    144.75 o 
   2   3  16    20130.69    19585.42    220.83 o 
   3   3  16     3165.92     3660.74    176.86 o 
   4   3  16     6340.96     6554.66    205.60 o 
   5   3  16     1790.97     1824.26    253.31 o 
   6   3  16     2984.17     2513.62    328.14 o 
   0   4  16    48807.71    49916.06    625.58 o 
   1   4  16     1486.87     1596.87     95.44 o 
   2   4  16     1626.76     1463.67     96.42 o 
   3   4  16    32864.98    33146.80    385.89 o 
   4   4  16    11565.71    11852.50    258.46 o 
   5   4  16      613.73      653.26    192.43 o 
   6   4  16     3900.97     3419.91    370.61 o 
   1   5  16     4149.73     3850.90    133.05 o 
   2   5  16      335.04      166.53    104.32 o 
   3   5  16    11941.77    12120.67    196.08 o 
   4   5  16     2160.84     2498.92    180.35 o 
   5   5  16     1074.84      909.98    191.39 o 
   6   5  16     3016.56     2224.14    437.56 o 
   0   6  16    68066.84    67296.28    805.55 o 
   1   6  16     6089.81     6011.33    161.04 o 
   2   6  16     6690.23     7126.67    164.21 o 
   3   6  16    26301.91    26530.56    434.37 o 
   4   6  16    14444.92    13938.81    302.70 o 
   5   6  16      777.05      882.02    300.14 o 
   6   6  16    10857.60    12104.68    896.87 o 
   1   7  16      439.88      715.26    131.71 o 
   2   7  16       88.56      103.37    138.43 o 
   3   7  16     2607.30     2477.29    156.10 o 
   4   7  16     1170.11     1284.40    268.19 o 
   5   7  16        8.61      208.85    328.91 o 
   6   7  16     1846.84      121.41    778.32 o 
   0   8  16    29346.97    28483.69    601.63 o 
   1   8  16     1445.30     1716.23    145.22 o 
   2   8  16     2622.06     3016.69    164.81 o 
   3   8  16     1008.11     1124.92    160.78 o 
   4   8  16     4380.75     4311.89    315.93 o 
   5   8  16       67.49      101.62    419.22 o 
   1   9  16     1822.65     1841.42    204.05 o 
   2   9  16     1403.46      893.98    184.20 o 
   3   9  16      310.91      169.01    220.36 o 
   4   9  16      338.79      370.66    355.02 o 
   5   9  16     4224.48     4486.86    576.21 o 
   0  10  16     2976.57     3234.27    308.64 o 
   1  10  16     7392.27     7576.35    259.71 o 
   2  10  16       27.62     -146.55    242.59 o 
   3  10  16       92.06     -287.73    361.97 o 
   4  10  16      918.42     1065.78    518.83 o 
   1  11  16     1585.45      837.91    378.78 o 
   2  11  16     6213.33     5919.34    364.47 o 
   3  11  16      554.82      475.87    486.75 o 
   0  12  16     1333.48      219.58   1222.25 o 
   1  12  16     2542.87     3055.71    384.68 o 
   2  12  16       74.37      342.79    531.36 o 
   1   1  17       59.06      162.60     66.21 o 
   2   1  17     3090.48     3154.17    128.04 o 
   3   1  17     3049.15     3101.21    122.60 o 
   4   1  17      493.63      117.49    157.63 o 
   5   1  17      965.22     1124.36    248.93 o 
   6   1  17      101.18      819.85    287.57 o 
   0   2  17    13810.20    13487.73    256.72 o 
   1   2  17    28788.35    28550.92    276.71 o 
   2   2  17     1732.01     1857.02     93.25 o 
   3   2  17     3459.78     3511.72    134.50 o 
   4   2  17        1.09       51.78     60.07 o 
   5   2  17     6290.98     7151.14    325.20 o 
   6   2  17     3091.74     4005.60    375.84 o 
   1   3  17     4391.24     4305.68    118.32 o 
   2   3  17    22908.20    22436.88    251.00 o 
   3   3  17     2411.71     2303.43    124.42 o 
   4   3  17     7673.30     7742.80    198.24 o 
   5   3  17     2245.65     2836.43    456.36 o 
   6   3  17      168.67      860.93    429.03 o 
   0   4  17    21008.79    20255.74    454.56 o 
   1   4  17    13876.85    13605.07    203.18 o 
   2   4  17      615.52      577.83    110.57 o 
   3   4  17        0.24      209.78    148.73 o 
   4   4  17       90.10       43.76    156.07 o 
   5   4  17     3345.47     3057.66    268.77 o 
   6   4  17     3261.57     3087.03    367.46 o 
   1   5  17     1635.92     1675.60    112.46 o 
   2   5  17    11573.85    11495.58    206.61 o 
   3   5  17     2196.36     2296.83    108.29 o 
   4   5  17     3761.59     3577.42    196.16 o 
   5   5  17       34.85       -4.51    275.99 o 
   6   5  17      300.97      364.76    555.39 o 
   0   6  17       86.35       91.61    173.10 o 
   1   6  17      694.82      822.48    105.98 o 
   2   6  17     1599.65     1474.34    129.49 o 
   3   6  17     2671.15     2869.42    145.73 o 
   4   6  17       24.51     -156.77    177.68 o 
   5   6  17       75.90      351.92    278.13 o 
   6   6  17       32.64       25.69    227.86 o 
   1   7  17     2132.71     2318.36    147.81 o 
   2   7  17       18.48      235.82    157.75 o 
   3   7  17     3036.87     2753.68    163.52 o 
   4   7  17       20.55      107.08    318.78 o 
   5   7  17      359.94       42.35    795.65 o 
   0   8  17    18863.64    19310.75    456.11 o 
   1   8  17     6322.95     6287.34    204.14 o 
   2   8  17        9.41     -173.90    164.03 o 
   3   8  17     3020.96     3095.41    202.52 o 
   4   8  17     1862.85     1910.86    369.76 o 
   5   8  17     3377.13     4148.88    607.28 o 
   1   9  17     3442.39     3389.69    222.99 o 
   2   9  17      330.55      303.59    193.78 o 
   3   9  17       50.56      742.45    326.57 o 
   4   9  17      147.62      -46.99    292.75 o 
   0  10  17     9706.07    10367.21    523.78 o 
   1  10  17      168.86       94.09    201.83 o 
   2  10  17     1789.34     1667.75    270.54 o 
   3  10  17       98.71       14.63    150.38 o 
   4  10  17     2743.32     4149.23    556.44 o 
   1  11  17     1203.97     1799.39    444.95 o 
   2  11  17       43.77     -517.91    345.27 o 
   3  11  17       13.45     -426.29    659.78 o 
   0  12  17     1479.46     1621.34    519.20 o 
   1  12  17     1538.32      989.72    400.26 o 
   0   0  18    10531.89    11292.28    394.17 o 
   1   0  18      207.94      -24.27    105.39 o 
   2   0  18    14411.23    14353.13    282.85 o 
   3   0  18   108845.04   108734.92   1160.79 o 
   4   0  18     6049.31     6216.74    412.48 o 
   5   0  18       59.34      162.39    393.82 o 
   6   0  18     2107.93     1861.79    456.57 o 
   1   1  18     6206.92     6348.03    136.79 o 
   2   1  18     3032.09     3135.16    148.03 o 
   3   1  18    18996.31    18562.88    263.88 o 
   4   1  18    13178.71    13286.78    339.85 o 
   5   1  18       78.40      105.17    196.35 o 
   6   1  18      280.73      820.76    320.03 o 
   0   2  18     1398.32     1840.37    159.62 o 
   1   2  18     4457.29     4333.97    124.62 o 
   2   2  18     5440.65     5527.56    144.43 o 
   3   2  18    46836.32    45689.45    565.52 o 
   4   2  18     4399.70     4654.56    271.17 o 
   5   2  18      125.00      541.06    256.79 o 
   6   2  18      312.02        7.87    344.30 o 
   1   3  18     1034.45     1200.40    106.21 o 
   2   3  18        8.76       19.86     88.95 o 
   3   3  18     1019.92      699.95    135.90 o 
   4   3  18      534.52      563.56    142.09 o 
   5   3  18     7860.32     7419.92    392.12 o 
   6   3  18      340.52      570.33    296.70 o 
   0   4  18      532.66      695.69    162.25 o 
   1   4  18    22918.67    23571.10    268.35 o 
   2   4  18     7140.74     7398.05    153.57 o 
   3   4  18      227.01      -23.82    152.53 o 
   4   4  18      788.52     1157.69    168.73 o 
   5   4  18        0.23       -8.77    145.70 o 
   6   4  18        8.75      467.09    629.62 o 
   1   5  18    25844.36    26472.17    308.10 o 
   2   5  18     5257.73     5029.52    159.55 o 
   3   5  18      433.51      623.46     91.25 o 
   4   5  18     8314.84     8063.22    283.54 o 
   5   5  18    33916.12    34960.75    656.11 o 
   6   5  18     1033.31      900.32    413.64 o 
   0   6  18     1173.04     1205.92    180.27 o 
   1   6  18    17322.74    16658.26    245.01 o 
   2   6  18    10201.35     9686.63    218.40 o 
   3   6  18     4186.97     4148.71    169.31 o 
   4   6  18     2905.68     3013.32    231.69 o 
   5   6  18      179.66     1064.83    517.76 o 
   1   7  18    26186.27    26069.64    353.21 o 
   2   7  18     4764.98     4537.76    185.17 o 
   3   7  18       28.60      245.20    176.28 o 
   4   7  18     3473.98     3739.10    277.62 o 
   5   7  18    15982.21    15620.38    680.57 o 
   0   8  18     3452.77     3714.85    284.63 o 
   1   8  18      861.46      777.08    164.64 o 
   2   8  18      280.59      323.21    217.93 o 
   3   8  18      454.60      701.82    235.35 o 
   4   8  18      458.47      271.63    375.69 o 
   5   8  18      999.35     1838.65    584.88 o 
   1   9  18     5238.86     5454.93    237.90 o 
   2   9  18      989.76     1437.52    246.67 o 
   3   9  18      878.64     1616.81    466.01 o 
   4   9  18        0.01      470.45    411.75 o 
   0  10  18      300.87      139.89    308.60 o 
   1  10  18      246.36      146.29    239.89 o 
   2  10  18     3337.46     3547.64    283.73 o 
   3  10  18    10919.40    10282.51    458.80 o 
   1  11  18      664.11      684.85    380.91 o 
   2  11  18      101.90      -22.04    324.09 o 
   0  12  18     2727.57     2130.27    518.93 o 
   1   1  19     1715.91     1735.94    107.33 o 
   2   1  19     4717.90     4590.25    129.21 o 
   3   1  19     1688.37     1769.44    129.42 o 
   4   1  19       31.05       61.61    229.27 o 
   5   1  19      493.19      -11.31    303.36 o 
   6   1  19      783.78      250.86    328.28 o 
   0   2  19    32818.17    33029.25    445.75 o 
   1   2  19    10341.57    10355.36    177.03 o 
   2   2  19     3770.02     3818.00    125.99 o 
   3   2  19      608.93      456.58    116.97 o 
   4   2  19      173.48       90.43    187.52 o 
   5   2  19     5693.55     5777.78    345.36 o 
   6   2  19     2748.62     3429.95    436.36 o 
   1   3  19    10784.58    10706.90    182.26 o 
   2   3  19     5094.99     5071.97    142.37 o 
   3   3  19      385.40      385.43    198.76 o 
   4   3  19        0.35     -249.12    166.08 o 
   5   3  19       75.44      533.00    264.84 o 
   6   3  19     1683.14     2016.26    331.97 o 
   0   4  19    23438.09    23596.21    398.15 o 
   1   4  19    16506.72    15918.94    224.94 o 
   2   4  19      291.85      106.41     92.34 o 
   3   4  19      338.52      565.54    161.07 o 
   4   4  19        0.95      -72.01    180.88 o 
   5   4  19     2666.97     2553.34    369.20 o 
   6   4  19     4022.49     3546.51    883.51 o 
   1   5  19     1926.18     2013.89    130.01 o 
   2   5  19      115.66       54.11    133.60 o 
   3   5  19      739.52      444.82    188.40 o 
   4   5  19      268.15      195.18    279.96 o 
   5   5  19       72.90     -124.02    312.69 o 
   0   6  19       48.44      -43.73    168.42 o 
   1   6  19      130.09       49.97     95.91 o 
   2   6  19     2844.21     2852.70    161.51 o 
   3   6  19     1243.94     1225.19    177.49 o 
   4   6  19     2271.49     1869.57    254.51 o 
   5   6  19        0.20      417.05    368.63 o 
   1   7  19     2939.31     3232.28    183.00 o 
   2   7  19     4085.49     4410.29    199.31 o 
   3   7  19       68.09      -29.31    195.36 o 
   4   7  19      504.25      892.56    269.02 o 
   5   7  19        5.97     -679.13    452.76 o 
   0   8  19     3605.14     4244.30    320.32 o 
   1   8  19     7166.86     7624.20    264.10 o 
   2   8  19      937.31     1033.03    236.07 o 
   3   8  19       79.34       62.83    278.16 o 
   4   8  19     3741.24     3113.60    343.54 o 
   1   9  19     4528.90     4672.72    266.76 o 
   2   9  19     9001.76     9306.98    323.30 o 
   3   9  19      117.79       71.06    377.65 o 
   4   9  19     1160.42     1443.23    526.13 o 
   0  10  19      930.17      979.06    304.24 o 
   1  10  19      641.77     1037.12    264.57 o 
   2  10  19      452.87      292.46    241.50 o 
   3  10  19      250.72      977.50    481.17 o 
   1  11  19     1933.59     2570.86    366.04 o 
   2  11  19     3107.44     3220.03    399.76 o 
   0   0  20     1902.90     1641.30    217.69 o 
   1   0  20      322.67      619.50    136.14 o 
   2   0  20    26224.56    26340.56    413.40 o 
   3   0  20     3443.48     3535.93    180.16 o 
   4   0  20    27380.79    27855.23    782.29 o 
   5   0  20     1681.53     2419.78    810.61 o 
   6   0  20     3123.95     1762.58    680.51 o 
   1   1  20    24546.19    24157.40    270.86 o 
   2   1  20     4694.50     4639.32    146.36 o 
   3   1  20      197.34      257.01    108.83 o 
   4   1  20     3800.89     4258.82    310.39 o 
   5   1  20    20711.55    21026.52    632.77 o 
   6   1  20      497.01      170.05    331.62 o 
   0   2  20     9702.18     9786.55    238.37 o 
   1   2  20     6698.77     6382.41    154.71 o 
   2   2  20     6498.91     6334.21    152.26 o 
   3   2  20       53.50      -16.79    130.87 o 
   4   2  20     9634.01    10007.63    402.51 o 
   5   2  20      581.47      938.85    390.05 o 
   6   2  20     1547.22     2210.55    313.92 o 
   1   3  20     8841.23     8965.28    172.41 o 
   2   3  20     7220.72     7439.00    184.66 o 
   3   3  20     1386.71     1351.36    165.76 o 
   4   3  20     2772.12     3078.45    254.31 o 
   5   3  20     2671.50     3027.73    376.20 o 
   6   3  20     2126.11     3036.49    398.08 o 
   0   4  20    40340.68    40251.97    569.29 o 
   1   4  20     3250.31     3171.00    139.87 o 
   2   4  20     2309.90     2294.28    131.47 o 
   3   4  20    19352.42    19691.44    373.12 o 
   4   4  20        3.53      179.48    210.59 o 
   5   4  20      413.44      231.80    317.46 o 
   1   5  20       27.78      122.31    129.18 o 
   2   5  20     1189.91     1335.36    210.33 o 
   3   5  20     2736.26     2410.54    221.57 o 
   4   5  20     9267.31     9355.97    346.42 o 
   5   5  20      209.07      537.86    329.99 o 
   0   6  20     9533.74     9506.85    336.19 o 
   1   6  20     1215.06     1460.54    222.77 o 
   2   6  20     6044.90     5893.18    207.99 o 
   3   6  20    29320.77    29676.56    546.59 o 
   4   6  20      897.64     1148.35    502.59 o 
   5   6  20      418.47      743.49    357.53 o 
   1   7  20     1145.03     1290.89    182.13 o 
   2   7  20     6027.61     6190.17    229.77 o 
   3   7  20     2889.63     2236.66    465.41 o 
   4   7  20     5952.03     6058.60    407.32 o 
   0   8  20        2.86      448.23    277.58 o 
   1   8  20     2660.21     2647.19    260.69 o 
   2   8  20       18.71      332.27    209.96 o 
   3   8  20    12096.49    12728.53    440.73 o 
   4   8  20      666.61     1320.13    352.74 o 
   1   9  20      504.99      -47.65    253.84 o 
   2   9  20     7464.81     7397.65    344.20 o 
   3   9  20      324.83       10.17    160.17 o 
   0  10  20       43.58     1197.19    511.44 o 
   1  10  20     3246.35     3666.66    296.42 o 
   2  10  20     3530.03     4045.42    449.64 o 
   1  11  20     5295.32     5215.71    364.77 o 
   1   1  21     5103.52     5171.73    152.37 o 
   2   1  21     2640.47     2677.03    127.07 o 
   3   1  21        0.04      204.54    173.67 o 
   4   1  21       14.39       -4.30    255.21 o 
   5   1  21     1570.92     1884.59    312.44 o 
   0   2  21    28517.25    28416.88    487.34 o 
   1   2  21     2594.54     2505.67    137.57 o 
   2   2  21    11344.84    11208.59    208.78 o 
   3   2  21     4961.93     4903.70    193.02 o 
   4   2  21     1614.73     2536.65    283.36 o 
   5   2  21     2390.76     2778.39    323.96 o 
   1   3  21    14938.16    15182.13    241.05 o 
   2   3  21     8200.23     7790.22    185.68 o 
   3   3  21      345.08      143.01    173.12 o 
   4   3  21      887.18      832.75    241.15 o 
   5   3  21     2868.00     3003.18    376.92 o 
   0   4  21    10728.23    10089.97    291.63 o 
   1   4  21     5001.87     4807.75    168.78 o 
   2   4  21      738.10      316.32    172.78 o 
   3   4  21     3014.20     3374.35    280.07 o 
   4   4  21     1238.39     1327.50    348.23 o 
   5   4  21     3298.38     3094.08    348.10 o 
   1   5  21     9498.88     9356.94    226.46 o 
   2   5  21     1866.68     1963.81    160.67 o 
   3   5  21      469.49      531.73    290.42 o 
   4   5  21       14.92       67.31    217.11 o 
   5   5  21      939.11      972.64    378.27 o 
   0   6  21     1346.39     1628.71    225.09 o 
   1   6  21       12.73       58.27     81.91 o 
   2   6  21     1916.69     2446.92    219.36 o 
   3   6  21       21.90      366.11    265.56 o 
   4   6  21      209.42       37.12    253.93 o 
   1   7  21      311.89      232.33    256.83 o 
   2   7  21      418.83      164.58    216.12 o 
   3   7  21        1.37       12.54    259.32 o 
   4   7  21     2608.90     3596.25    407.16 o 
   0   8  21    11129.99    11469.06    505.26 o 
   1   8  21     5523.40     5285.69    294.94 o 
   2   8  21     2369.20     2882.44    273.75 o 
   3   8  21     2732.35     2991.78    328.99 o 
   1   9  21     2935.03     3840.79    307.11 o 
   2   9  21      765.70      782.91    284.19 o 
   3   9  21       82.50      200.76    465.32 o 
   0  10  21     3504.09     3699.97    642.39 o 
   1  10  21     5952.09     5785.03    382.28 o 
   2  10  21       29.48      459.74    393.93 o 
   0   0  22    94806.85    92836.92   1893.78 o 
   1   0  22     9369.57     9240.25    329.27 o 
   2   0  22     5563.72     5640.16    258.63 o 
   3   0  22    10155.31    10405.93    571.84 o 
   4   0  22       79.69      -15.91    426.04 o 
   5   0  22     2549.09     2596.46    523.40 o 
   1   1  22    19229.34    19128.70    279.10 o 
   2   1  22     6678.53     6671.50    191.29 o 
   3   1  22       17.57      184.63    188.58 o 
   4   1  22     6793.29     7111.32    371.95 o 
   5   1  22     1943.80     1973.95    484.41 o 
   0   2  22    24980.93    24080.05    544.12 o 
   1   2  22     1901.68     1849.25    143.35 o 
   2   2  22        3.19       -7.23    123.14 o 
   3   2  22     2529.58     2178.57    223.88 o 
   4   2  22     3372.69     3307.44    393.95 o 
   5   2  22      785.35      478.93    432.79 o 
   1   3  22      296.44      186.79    134.63 o 
   2   3  22     9757.21    10197.24    248.25 o 
   3   3  22      108.36       31.40    202.14 o 
   4   3  22      552.89      345.67    309.33 o 
   5   3  22      320.64      235.59    329.19 o 
   0   4  22       87.49      168.27    188.36 o 
   1   4  22     3312.64     3553.38    183.50 o 
   2   4  22     5903.99     6021.00    235.50 o 
   3   4  22      822.25     1126.03    303.60 o 
   4   4  22    13371.59    13901.75    460.38 o 
   5   4  22     1316.39     1251.62    336.51 o 
   1   5  22     4762.85     5047.95    222.21 o 
   2   5  22    15790.96    16003.58    463.46 o 
   3   5  22        7.22     -245.49    234.68 o 
   4   5  22      222.46      528.23    327.82 o 
   0   6  22       98.86      489.27    343.99 o 
   1   6  22     2997.05     3120.87    248.20 o 
   2   6  22     9976.43     9647.29    405.13 o 
   3   6  22     6099.44     6157.15    329.81 o 
   4   6  22    14107.42    14198.84    802.51 o 
   1   7  22     5320.44     5498.67    298.82 o 
   2   7  22     9810.55    10182.08    419.63 o 
   3   7  22        7.78      381.40    364.07 o 
   4   7  22      334.67      506.84    443.51 o 
   0   8  22     8078.71     7700.63    457.43 o 
   1   8  22      256.77      248.53    323.77 o 
   2   8  22       82.75      576.84    381.79 o 
   3   8  22     4269.14     4673.84    374.39 o 
   1   9  22      369.30      148.32    273.05 o 
   2   9  22     1044.00      714.86    378.64 o 
   0  10  22     7576.75     8495.50    653.98 o 
   1   1  23     3586.70     3396.42    194.85 o 
   2   1  23       15.98       58.00    133.77 o 
   3   1  23      317.70     -202.38    230.82 o 
   4   1  23     2919.47     3469.76    357.81 o 
   5   1  23     1755.35     2054.45    353.59 o 
   0   2  23     3875.77     4142.77    279.52 o 
   1   2  23      461.55      449.11    147.47 o 
   2   2  23    15813.74    15791.80    291.24 o 
   3   2  23    15692.61    16245.33    511.53 o 
   4   2  23     2792.54     3263.81    364.42 o 
   5   2  23       38.79      354.11    342.64 o 
   1   3  23     7681.59     7237.79    219.24 o 
   2   3  23     1355.63     1630.90    234.75 o 
   3   3  23      618.38      889.33    250.85 o 
   4   3  23     4307.17     4384.01    425.61 o 
   0   4  23     2394.09     2521.65    241.30 o 
   1   4  23     1736.13     2031.30    188.40 o 
   2   4  23     6068.23     5950.14    264.78 o 
   3   4  23    13240.32    12662.63    370.51 o 
   4   4  23     1102.44     1362.19    417.50 o 
   1   5  23      657.90      618.14    232.90 o 
   2   5  23      445.93      229.24    196.50 o 
   3   5  23       64.98     -135.34    331.70 o 
   4   5  23      243.17      461.40    359.64 o 
   0   6  23     1418.31     1643.27    325.97 o 
   1   6  23     2965.16     3346.25    266.70 o 
   2   6  23     1424.92     1729.30    257.27 o 
   3   6  23      114.28      388.96    238.72 o 
   4   6  23        1.15      239.79    522.25 o 
   1   7  23     1457.63     1532.12    313.93 o 
   2   7  23      278.04      211.36    366.66 o 
   3   7  23        4.14      -25.13    130.79 o 
   0   8  23     7467.24     7477.27    519.96 o 
   1   8  23       79.57       55.24    291.21 o 
   2   8  23     2732.59     2731.14    375.62 o 
   1   9  23     7655.22     8091.19    420.95 o 
   0   0  24     3798.02     4099.92    296.27 o 
   1   0  24    25718.31    24455.49    544.73 o 
   2   0  24     3853.18     4412.12    329.62 o 
   3   0  24     7926.03     8076.82    523.99 o 
   4   0  24     6898.07     7603.50   1411.24 o 
   1   1  24      197.62      505.75    144.03 o 
   2   1  24     9820.60     9474.35    290.06 o 
   3   1  24       41.66       55.17    294.50 o 
   4   1  24      100.15     -194.91    363.75 o 
   0   2  24      563.25      946.30    217.86 o 
   1   2  24    11003.96    10256.67    277.24 o 
   2   2  24      895.96     1085.93    228.30 o 
   3   2  24     6801.02     7579.35    399.72 o 
   4   2  24     5408.71     5924.76    418.08 o 
   1   3  24     2858.52     3101.25    257.72 o 
   2   3  24     2597.98     2470.41    211.38 o 
   3   3  24      500.44      803.12    348.53 o 
   4   3  24      465.69      517.38    460.42 o 
   0   4  24    21464.87    20975.25    504.47 o 
   1   4  24      559.67      274.64    208.31 o 
   2   4  24      820.22      793.60    265.04 o 
   3   4  24     7311.47     7566.56    416.83 o 
   4   4  24      299.29      279.19    477.02 o 
   1   5  24    15881.58    16005.34    372.37 o 
   2   5  24      387.62      526.89    263.84 o 
   3   5  24     3315.45     3104.65    443.21 o 
   0   6  24    13693.55    13599.70    740.17 o 
   1   6  24     1991.91     1369.39    255.08 o 
   2   6  24       96.33      462.73    297.51 o 
   3   6  24      250.99      999.42    373.84 o 
   1   7  24     9709.13     9837.54    339.61 o 
   2   7  24        1.23      -32.46    306.03 o 
   0   8  24     4145.56     4893.95    504.22 o 
   1   8  24       29.14      -14.78    364.81 o 
   1   1  25     1354.81     1437.18    249.98 o 
   2   1  25      328.47      485.59    246.71 o 
   3   1  25      507.48      382.96    343.75 o 
   4   1  25     1112.90      177.26    617.19 o 
   0   2  25     1924.97     1846.69    239.15 o 
   1   2  25     1154.80     1286.83    206.41 o 
   2   2  25     6841.79     6939.62    401.26 o 
   3   2  25    16254.11    16843.75    500.52 o 
   4   2  25      905.84      592.69    420.12 o 
   1   3  25     7944.67     7950.17    278.76 o 
   2   3  25      855.36      105.27    164.64 o 
   3   3  25     1804.39     1832.38    410.46 o 
   4   3  25     5496.99     6492.44    523.05 o 
   0   4  25       46.65     -508.29    642.26 o 
   1   4  25      154.08      -54.16     57.03 o 
   2   4  25     3134.64     3039.37    340.51 o 
   3   4  25    13096.60    12726.71    511.30 o 
   1   5  25     1895.94     1809.65    232.95 o 
   2   5  25     1177.09     1891.37    302.06 o 
   3   5  25       14.05      -23.20    403.62 o 
   0   6  25       54.39     -223.75    567.45 o 
   1   6  25     1042.82     1005.27    273.28 o 
   2   6  25       32.65      472.49    363.13 o 
   1   7  25      141.54      166.34    347.28 o 
   2   7  25     1273.83     2154.13    441.79 o 
   0   0  26    10914.77     9885.75    650.10 o 
   1   0  26     2669.60     2769.28    495.85 o 
   2   0  26      388.89     -144.85    384.12 o 
   3   0  26     8178.42     9930.92   1028.15 o 
   1   1  26    20750.76    20065.26    421.44 o 
   2   1  26     4189.82     3874.85    328.60 o 
   3   1  26     4924.93     5035.02    369.62 o 
   0   2  26     1034.18      637.00    295.57 o 
   1   2  26        2.14       46.86    122.86 o 
   2   2  26       21.61      -30.77    289.13 o 
   3   2  26     2952.71     2731.03    462.80 o 
   1   3  26     4503.36     4505.06    289.23 o 
   2   3  26     1168.49     1223.36    346.54 o 
   3   3  26      269.92      261.44    324.74 o 
   0   4  26     3974.97     3748.51    402.00 o 
   1   4  26    10450.95    10411.89    350.34 o 
   2   4  26        1.04      193.08    263.48 o 
   3   4  26     1397.16     1180.35    352.92 o 
   1   5  26        7.56       22.75    286.06 o 
   2   5  26     1474.21     1086.20    312.81 o 
   0   6  26     4582.08     3815.66    544.60 o 
   1   6  26    23152.04    23226.65    791.23 o 
   1   1  27        3.93       46.59    258.14 o 
   2   1  27      410.10      425.68    457.98 o 
   3   1  27     1104.47      946.59    376.75 o 
   0   2  27     6221.28     5825.93    450.61 o 
   1   2  27     4440.56     4291.74    323.56 o 
   2   2  27     1012.05      906.79    332.44 o 
   3   2  27     5186.48     6573.23   1201.19 o 
   1   3  27      312.74      364.51    329.30 o 
   2   3  27     3386.67     3595.49    354.47 o 
   0   4  27     8215.47     8748.89    518.27 o 
   1   4  27     2767.37     2416.29    482.84 o 
   2   4  27     2398.70     2166.85    402.10 o 
   1   5  27     1274.72      841.73    328.63 o 
   0   0  28     9197.32     7787.31    660.00 o 
   1   0  28    13657.59    13482.07    767.70 o 
   2   0  28     5095.79     5031.28    571.47 o 
   1   1  28      219.76      181.64    413.18 o 
   2   1  28      559.30      514.00    384.57 o 
   0   2  28    11966.09    12326.59    722.84 o 
   1   2  28     4490.19     4774.96    372.71 o 
   2   2  28     1791.50     1658.64    385.37 o 
   1   3  28     2228.92     1839.73    309.12 o 
   0   4  28     6641.46     6696.94    489.87 o 
                                                 
